# Supplementary material for: Transcriptomic profiling of murine GnRH neurons reveals developmental trajectories linked to human reproduction and infertility
Source: Theranostics. 2025 Feb 26;15(8):3673–92. doi: 10.7150/thno.91873 (PMC11905127; doi:10.7150/thno.91873)
Supplement: Supplementary file 1 — Supplementary figures and tables. [file thnov15p3673s1.zip › Supplmentary_Tables.xlsx]

## Sheet: SupTables index
Table	Sheet title	Title	Legend
S1	Correlation with Gnrh1	Top 50 genes correlating with Gnrh1 transcript	Top 50 genes with highest correlation in spatiotemporal expression with Gnrh1 in GFP positive cells. r: correlation coefficient; FDR: adjusted p-value for the correlation value.
S2	Trajectories GFP+ cells	Gene expression and trajectories in GFP positive cells	Genes with detectable expression and the trajectory assigned to them based on their normalized expression in GFP positive cells across the four spatiotemporal points. The p-value corresponds to significance of the expression variation, a non-significant adjusted p-value (FDR) puts a gene in T0.
S3	Trajectories GFP- cells	Gene expression and trajectories in GFP negative cells	Genes with detectable expression and the trajectory assigned to them based on their normalized expression in GFP negative cells across the four spatiotemporal points. The p-value corresponds to significance of the expression variation, a non-significant adjusted p-value (FDR) puts a gene in T0.
S4	GO BP Trajectories GFP+ cells	Functional enrichment analysis (GO:PB) in trajectories of GFP positive cells	All significant gene ontology terms (GO:BP) after functional enrichment analysis of gene trajectories in GFP positive cells using Gprofiler algorithm.
S5	Spatil specificity	Spatil specificity in GnRH neurons of the top 50 genes correlating with Gnrh1 transcript	For each trajectory, considering only probands with nCHH, all information related to the contingency table and separately, the synonymous and PTVs burden tests with their respective results of the fisher exact test i.e. p-values, odds ratios and the confidence interval at 95% around the latter. The last two columns show z-score and p-value when comparing the confidence intervals of the PTVs burde…
S6	Reproductive onset genes	Genes associated with age of reproductive onset	genes associated with human traits linked with reproductive onset (i.e., age at menarche, EFO_0004703; age at menopause, EFO_0004704; age at the first sexual intercourse, EFO_0009749) from GWAS Catalog (https://www.ebi.ac.uk/gwas/).
S7	Burden test CHH (n=425)	Loss-of-function and synonymous burden test on all CHH probands with relative enrichement in PTVs	For each trajectory, considering all CHH probands, all information related to the contingency table and separately, the synonymous and PTVs burden tests with their respective results of the fisher exact test i.e. p-values, odds ratios and the confidence interval at 95% around the latter. The last two columns show z-score and p-value when comparing the confidence intervals of the PTVs burden test …
S8	Burden test KS (n=226)	Loss-of-function and synonymous burden test on KS probands with relative enrichement in PTVs	For each trajectory, considering only probands with KS, all information related to the contingency table and separately, the synonymous and PTVs burden tests with their respective results of the fisher exact test i.e. p-values, odds ratios and the confidence interval at 95% around the latter. The last two columns show z-score and p-value when comparing the confidence intervals of the PTVs burden …
S9	Burden test nCHH (n=199)	Loss-of-function and synonymous burden test on nCHH probands with relative enrichement in PTVs	For each trajectory, considering only probands with nCHH, all information related to the contingency table and separately, the synonymous and PTVs burden tests with their respective results of the fisher exact test i.e. p-values, odds ratios and the confidence interval at 95% around the latter. The last two columns show z-score and p-value when comparing the confidence intervals of the PTVs burde…

## Sheet: S1 | Correlation with Gnrh1
Symbol	r	FDR	Gene name	Chr
Isl1	0.68	2.75e-08	ISL1 transcription factor, LIM/homeodomain	13
Resp18	0.67	2.75e-08	regulated endocrine-specific protein 18	1
Pnoc	0.66	6.45e-08	prepronociceptin	14
Ecel1	0.64	2.56e-07	endothelin converting enzyme-like 1	1
Tppp3	0.64	2.6e-07	tubulin polymerization-promoting protein family member 3	8
Hap1	0.62	6.96e-07	huntingtin-associated protein 1	11
Rab3b	0.61	1.31e-06	RAB3B, member RAS oncogene family	4
Pcsk1n	0.61	1.9e-06	proprotein convertase subtilisin/kexin type 1 inhibitor	X
Six6	0.59	6.66e-06	sine oculis-related homeobox 6	12
Gng8	0.58	6.66e-06	guanine nucleotide binding protein (G protein), gamma 8	7
Mgst3	0.57	1.34e-05	microsomal glutathione S-transferase 3	1
Ina	0.56	2.54e-05	internexin neuronal intermediate filament protein, alpha	19
Efcab1	0.54	8.65e-05	EF-hand calcium binding domain 1	16
Aplp1	0.54	9.56e-05	amyloid beta (A4) precursor-like protein 1	7
Ly6h	0.54	0.000114	lymphocyte antigen 6 complex, locus H	15
Cystm1	0.53	0.000141	cysteine-rich transmembrane module containing 1	18
Gap43	0.53	0.000161	growth associated protein 43	16
Chgb	0.52	0.000185	chromogranin B	2
Caly	0.52	0.000189	calcyon neuron-specific vesicular protein	7
Calm2	0.52	0.000218	calmodulin 2	17
Snca	0.52	0.000218	synuclein, alpha	6
Rasgrp1	0.51	0.000271	RAS guanyl releasing protein 1	2
Minar2	0.51	0.000271	membrane integral NOTCH2 associated receptor 2	18
Ccdc184	0.51	0.000271	coiled-coil domain containing 184	15
Stmn2	0.51	0.000305	stathmin-like 2	3
Dync1i1	0.51	0.000309	dynein cytoplasmic 1 intermediate chain 1	6
Gng3	0.51	0.000309	guanine nucleotide binding protein (G protein), gamma 3	19
Gad1	0.49	0.000682	glutamate decarboxylase 1	2
Spint2	0.49	0.000772	serine protease inhibitor, Kunitz type 2	7
Cntn1	0.49	0.000805	contactin 1	15
Dlx5	0.49	0.000812	distal-less homeobox 5	6
Ndn	0.48	0.000851	necdin	7
Dner	0.48	0.000886	delta/notch-like EGF repeat containing	1
B230216N24Rik	0.48	0.000971	RIKEN cDNA B230216N24 gene	1
Xpr1	0.48	0.000971	xenotropic and polytropic retrovirus receptor 1	1
Uchl1	0.48	0.000971	ubiquitin carboxy-terminal hydrolase L1	5
Acot7	0.48	0.00107	acyl-CoA thioesterase 7	4
Olfm2	0.47	0.00116	olfactomedin 2	9
Rnf14	0.47	0.00121	ring finger protein 14	18
Tspan13	0.46	0.00171	tetraspanin 13	12
Rab6b	0.45	0.00245	RAB6B, member RAS oncogene family	9
Ttc9b	0.45	0.00261	tetratricopeptide repeat domain 9B	7
Cbarp	0.45	0.00262	calcium channel, voltage-dependent, beta subunit associated regulatory protein	10
Tpgs2	0.45	0.00268	tubulin polyglutamylase complex subunit 2	18
Stmn3	0.45	0.00284	stathmin-like 3	2
Scn3b	0.44	0.00317	sodium channel, voltage-gated, type III, beta	9
Scn9a	0.44	0.00317	sodium channel, voltage-gated, type IX, alpha	2
Tmem130	0.44	0.00323	transmembrane protein 130	5
Cnih2	0.44	0.00357	cornichon family AMPA receptor auxiliary protein 2	19
Klc1	0.44	0.00378	kinesin light chain 1	12

## Sheet: S2 | Trajectories GFP+ cells
							Trajectory statistical analysis
							nose E12.5 --> nose E14.5				nose E14.5 --> brain E14.5				brain E14.5 --> brain E18.5				Spatiotemporal normalized expression												↗↘
#	Ensembl ID	Gene symbol	Trajectory	Trajectory	Trajectory name	Trajectory size	log2FC	P value	FDR	Class	log2FC	P value	FDR	Class	log2FC	P value	FDR	Class	nose E12.5	nose E14.5	brain E14.5	brain E18.5	AveExpr	P value	FDR
1	ENSMUSG00000000001	Gnai3	= = =	= = =	T0	5743	-0.24789	0.546954	0.815592	=	0.193472	0.646306	0.795348	=	-0.673999	0.190295	0.48254	=	0.257682	0.00979112	0.203263	-0.470736	6.88992	0.510316	0.622154
2	ENSMUSG00000000031	H19	↗ ↘ ↘	up down down	T 05	6	1.53496	1.44602e-06	0.000286452	↗	-2.89232	2.65761e-14	1.34907e-11	↘	-1.01113	0.00919225	0.089466	↘	0.547726	2.08268	-0.809638	-1.82077	8.90982	5.67543e-19	3.29256e-16
3	ENSMUSG00000000056	Narf	= = =	= = =	T0	5743	0.787032	0.184348	0.510706	=	0.577122	0.340837	0.547662	=	-0.889766	0.230481	0.527257	=	-0.656393	0.130639	0.707761	-0.182006	5.86541	0.1425	0.253339
4	ENSMUSG00000000078	Klf6	= = =	= = =	T0	5743	-0.306051	0.572524	0.82611	=	-0.26742	0.630798	0.785668	=	1.21722	0.058881	0.259427	=	0.0589427	-0.247109	-0.514529	0.702695	6.18134	0.261691	0.38715
5	ENSMUSG00000000085	Scmh1	= = =	= = =	T0	5743	0.403159	0.554648	0.81902	=	0.784707	0.263729	0.4683	=	0.461568	0.568544	0.799074	=	-0.810114	-0.406956	0.377751	0.839319	4.9348	0.129091	0.236303
6	ENSMUSG00000000088	Cox5a	= = =	= = =	T0	5743	-0.0271069	0.893956	0.965392	=	0.664453	0.0019434	0.0137734	=	-0.368827	0.142159	0.415958	=	-0.21969	-0.246796	0.417657	0.0488294	9.79749	0.00435293	0.0187756
7	ENSMUSG00000000093	Tbx2	= ↘ =	= down =	T-03	544	-0.611244	0.375041	0.695594	=	-2.44794	0.00196218	0.0138702	↘	0.103149	0.912038	0.968263	=	1.65662	1.04537	-1.40257	-1.29942	4.62088	0.000169498	0.0014207
8	ENSMUSG00000000127	Fer	= = =	= = =	T0	5743	0.505912	0.376926	0.69725	=	-0.547161	0.353749	0.561381	=	0.375891	0.584927	0.80819	=	-0.199826	0.306086	-0.241075	0.134816	6.02889	0.749525	0.819907
9	ENSMUSG00000000131	Xpo6	= = ↗	= = up	T 01	232	0.0440678	0.941075	0.980553	=	-0.671407	0.277411	0.48278	=	2.00684	0.00512391	0.0655377	↗	-0.199058	-0.15499	-0.826398	1.18045	5.42681	0.0341437	0.0905511
10	ENSMUSG00000000134	Tfe3	= = =	= = =	T0	5743	0.973853	0.185802	0.511214	=	-1.09725	0.150633	0.327443	=	-0.243766	0.787967	0.915799	=	-0.120821	0.853032	-0.244222	-0.487988	4.14517	0.319051	0.444936
11	ENSMUSG00000000142	Axin2	= = =	= = =	T0	5743	-0.77601	0.312208	0.643592	=	-0.877358	0.272107	0.476641	=	1.2692	0.164287	0.446267	=	0.703386	-0.0726237	-0.949982	0.319219	4.34682	0.210639	0.334012
12	ENSMUSG00000000148	Brat1	= = =	= = =	T0	5743	0.940901	0.18817	0.514733	=	-0.1957	0.787343	0.888784	=	-1.69156	0.0745397	0.294104	=	-0.184936	0.755965	0.560265	-1.13129	4.10893	0.170844	0.288122
13	ENSMUSG00000000149	Gna12	= = =	= = =	T0	5743	-0.807895	0.206428	0.537357	=	-0.156377	0.809522	0.901665	=	-0.10377	0.893019	0.960167	=	0.710052	-0.0978426	-0.25422	-0.35799	4.95064	0.323656	0.449587
14	ENSMUSG00000000168	Dlat	= = =	= = =	T0	5743	1.46457	0.0515074	0.270948	=	-1.17186	0.127743	0.292492	=	1.2362	0.157557	0.437199	=	-0.821545	0.643024	-0.528839	0.70736	4.91054	0.123185	0.22895
15	ENSMUSG00000000171	Sdhd	= = =	= = =	T0	5743	0.74049	0.0832468	0.345317	=	-0.978347	0.0278156	0.100052	=	-0.727804	0.174625	0.46034	=	0.115757	0.856247	-0.1221	-0.849904	6.52115	0.0116852	0.0404894
16	ENSMUSG00000000184	Ccnd2	↗ = =	up = =	T 09	151	1.06832	6.68273e-05	0.00448571	↗	-0.887669	0.00110365	0.00882265	=	-0.906684	0.00597165	0.0698872	=	-0.130733	0.937585	0.049916	-0.856768	9.15647	5.93611e-07	1.22368e-05
17	ENSMUSG00000000194	Gpr107	= = =	= = =	T0	5743	0.155122	0.825763	0.937103	=	0.642023	0.37605	0.581324	=	-1.1985	0.184919	0.474989	=	-0.137728	0.0173936	0.659417	-0.539082	4.55948	0.499916	0.612793
18	ENSMUSG00000000197	Nalcn	= = =	= = =	T0	5743	0.220114	0.768145	0.913702	=	0.294512	0.700345	0.833802	=	1.61469	0.0662638	0.27628	=	-0.716015	-0.495901	-0.201389	1.4133	4.35544	0.0500533	0.119444
19	ENSMUSG00000000247	Lhx2	= = =	= = =	T0	5743	-0.0317063	0.958852	0.987422	=	0.153377	0.80777	0.900841	=	-0.599528	0.43385	0.710966	=	0.0969732	0.0652669	0.218644	-0.380884	6.30058	0.889	0.920764
20	ENSMUSG00000000278	Scpep1	= = =	= = =	T0	5743	-0.704549	0.27448	0.604973	=	-1.04135	0.120571	0.281159	=	1.0973	0.152328	0.42955	=	0.774759	0.0702097	-0.971136	0.126167	5.1665	0.0790984	0.166334
21	ENSMUSG00000000282	Mnt	= = =	= = =	T0	5743	0.0473332	0.951646	0.984051	=	0.174908	0.827093	0.911857	=	0.0920863	0.922261	0.971544	=	-0.145975	-0.0986423	0.0762657	0.168352	4.5054	0.982621	0.988325
22	ENSMUSG00000000295	Hddc2	= ↘ =	= down =	T-03	544	0.808543	0.0488576	0.261863	=	-1.37612	0.00158167	0.0116467	↘	0.516686	0.291753	0.588002	=	-0.0475177	0.761025	-0.615096	-0.0984108	6.61157	0.0122194	0.0418758
23	ENSMUSG00000000296	Tpd52l1	= = =	= = =	T0	5743	-0.351634	0.594331	0.839797	=	0.272603	0.686782	0.823906	=	-0.21029	0.793963	0.916902	=	0.179996	-0.171638	0.100966	-0.109324	4.76413	0.949336	0.964417
24	ENSMUSG00000000303	Cdh1	= ↘ =	= down =	T-03	544	1.28574	0.0873638	0.354736	=	-3.14585	0.000249964	0.00275844	↘	0.0547942	0.952918	0.982602	=	0.594926	1.88066	-1.26519	-1.2104	4.65347	0.000383179	0.00276638
25	ENSMUSG00000000305	Cdh4	↘ ↗ =	down up =	T-06	264	-2.05667	0.00549076	0.0780982	↘	3.63157	8.35353e-06	0.000186152	↗	0.0501702	0.950667	0.982187	=	-0.285823	-2.3425	1.28907	1.33924	5.46207	2.90876e-05	0.000328581
26	ENSMUSG00000000308	Ckmt1	= = =	= = =	T0	5743	-1.66685	0.0190454	0.160879	=	0.186628	0.790117	0.890801	=	2.0875	0.0101037	0.0945274	=	0.634947	-1.0319	-0.845271	1.24222	5.00614	0.00730912	0.0280154
27	ENSMUSG00000000325	Arvcf	= = =	= = =	T0	5743	-0.755245	0.271664	0.60209	=	0.758932	0.279593	0.485226	=	0.0735876	0.928399	0.974039	=	0.16857	-0.586674	0.172258	0.245846	5.19603	0.646311	0.737784
28	ENSMUSG00000000326	Comt	= = =	= = =	T0	5743	-0.344889	0.22747	0.561321	=	-0.177551	0.54336	0.720517	=	0.406753	0.234552	0.531134	=	0.245754	-0.0991351	-0.276686	0.130067	7.18172	0.285473	0.411393
29	ENSMUSG00000000339	Rtca	= = =	= = =	T0	5743	0.297974	0.680121	0.88073	=	0.793086	0.287911	0.493961	=	-1.37772	0.140693	0.414026	=	-0.275594	0.0223805	0.815467	-0.562254	5.4219	0.32464	0.450645
30	ENSMUSG00000000346	Dazap2	= = =	= = =	T0	5743	0.089614	0.831654	0.938842	=	0.0174322	0.967859	0.986689	=	-0.71245	0.178717	0.465984	=	0.102186	0.1918	0.209232	-0.503218	6.69332	0.554262	0.658627
31	ENSMUSG00000000355	Mcts1	= = =	= = =	T0	5743	0.463549	0.210662	0.540973	=	0.618803	0.104942	0.25504	=	-1.0215	0.0304078	0.181999	=	-0.401687	0.061862	0.680665	-0.34084	7.3524	0.0193754	0.0590275
32	ENSMUSG00000000374	Trappc10	= = =	= = =	T0	5743	-0.256427	0.731027	0.903594	=	-0.213673	0.780788	0.885318	=	0.632956	0.477466	0.738945	=	0.140918	-0.115509	-0.329182	0.303774	4.26243	0.883409	0.917525
33	ENSMUSG00000000378	Ccm2	= = =	= = =	T0	5743	1.78457	0.0150712	0.140538	=	0.417586	0.557715	0.731906	=	0.248874	0.764479	0.90538	=	-1.60944	0.17513	0.592717	0.841591	4.0379	0.0132982	0.0446315
34	ENSMUSG00000000399	Ndufa9	= = =	= = =	T0	5743	-0.00894135	0.98557	0.995964	=	-0.875059	0.090253	0.231416	=	0.362873	0.544138	0.784112	=	0.353518	0.344576	-0.530483	-0.16761	5.89941	0.263198	0.388408
35	ENSMUSG00000000402	Egfl6	= ↘ =	= down =	T-03	544	0.952447	0.125818	0.425081	=	-3.35784	6.1573e-06	0.000150179	↘	-1.33602	0.13853	0.41037	=	1.29859	2.25104	-1.10681	-2.44282	5.79007	2.09644e-07	5.25534e-06
36	ENSMUSG00000000416	Cttnbp2	= = ↗	= = up	T 01	232	0.501773	0.467055	0.765729	=	-0.708108	0.32243	0.531822	=	4.41046	6.93275e-07	0.000194165	↗	-1.12489	-0.623117	-1.33123	3.07923	6.03043	2.79745e-09	1.33652e-07
37	ENSMUSG00000000420	Galnt1	= = =	= = =	T0	5743	0.964852	0.184175	0.510706	=	-0.365814	0.620779	0.778393	=	0.548556	0.524001	0.77031	=	-0.677871	0.286981	-0.078833	0.469724	4.74148	0.485252	0.600703
38	ENSMUSG00000000439	Mkrn2	= = =	= = =	T0	5743	0.890769	0.21785	0.550523	=	0.170845	0.815902	0.905047	=	-0.465891	0.598718	0.818101	=	-0.637026	0.253742	0.424588	-0.0413037	4.92326	0.493632	0.60848
39	ENSMUSG00000000441	Raf1	= = =	= = =	T0	5743	0.0929296	0.884234	0.960829	=	0.654619	0.319579	0.528639	=	-0.496851	0.528403	0.773232	=	-0.272794	-0.179864	0.474755	-0.0220966	5.57051	0.641124	0.733617
40	ENSMUSG00000000532	Acvr1b	= = =	= = =	T0	5743	0.282002	0.679591	0.880465	=	0.514316	0.463621	0.656244	=	-1.1303	0.195062	0.487015	=	-0.186083	0.0959183	0.610234	-0.520069	4.87654	0.5124	0.624226
41	ENSMUSG00000000560	Gabra2	= ↗ =	= up =	T 03	424	-1.28828	0.0586248	0.287728	=	2.75347	0.00018877	0.0021997	↗	1.46165	0.0544646	0.248657	=	-0.775935	-2.06422	0.689251	2.1509	4.88062	1.1897e-06	2.22375e-05
42	ENSMUSG00000000561	Wdr77	= = =	= = =	T0	5743	0.120856	0.849806	0.946318	=	-0.185164	0.777679	0.883895	=	0.0414723	0.957358	0.985107	=	-0.00842801	0.112428	-0.072736	-0.0312637	5.48798	0.993257	0.995463
43	ENSMUSG00000000563	Atp5f1	= = =	= = =	T0	5743	0.120816	0.527789	0.805053	=	0.0964187	0.623405	0.779388	=	-0.436755	0.0664481	0.27651	=	-0.0296328	0.0911834	0.187602	-0.249153	9.59128	0.283329	0.409103
44	ENSMUSG00000000567	Sox9	= = =	= = =	T0	5743	0.568072	0.222761	0.557212	=	-0.138562	0.770912	0.879033	=	-1.52297	0.0135312	0.111011	=	0.0239686	0.592041	0.453479	-1.06949	6.93405	0.0455153	0.111281
45	ENSMUSG00000000568	Hnrnpd	= = =	= = =	T0	5743	0.196086	0.602486	0.844416	=	0.17363	0.653103	0.80068	=	-1.16072	0.0173199	0.128585	=	0.056301	0.252387	0.426017	-0.734706	7.09353	0.11165	0.212172
46	ENSMUSG00000000581	C1d	= = =	= = =	T0	5743	-0.374044	0.3196	0.649436	=	0.747274	0.0544589	0.164246	=	-0.197073	0.665493	0.857141	=	-0.0438361	-0.41788	0.329394	0.132321	7.75105	0.273429	0.398561
47	ENSMUSG00000000594	Gm2a	= = =	= = =	T0	5743	0.543085	0.439519	0.745874	=	-1.84497	0.0161694	0.0662267	=	2.02835	0.017772	0.130393	=	0.00808555	0.551171	-1.2938	0.734545	4.08571	0.0694202	0.15108
48	ENSMUSG00000000600	Krit1	= = =	= = =	T0	5743	-0.301286	0.511745	0.795329	=	0.823154	0.083111	0.218668	=	0.360545	0.509498	0.763636	=	-0.275749	-0.577035	0.246119	0.606664	6.89974	0.110949	0.211333
49	ENSMUSG00000000605	Clcn4	= = =	= = =	T0	5743	-0.302718	0.604118	0.844683	=	1.34022	0.0284356	0.101787	=	1.08299	0.114034	0.367095	=	-0.713818	-1.01654	0.323682	1.40667	5.8948	0.00127208	0.00712007
50	ENSMUSG00000000628	Hk2	= ↘ =	= down =	T-03	544	1.36695	0.0436861	0.246231	=	-3.20087	4.32684e-05	0.00068504	↘	-1.12058	0.22644	0.523524	=	0.855366	2.22231	-0.978551	-2.09913	4.34614	4.63791e-06	6.84893e-05
51	ENSMUSG00000000631	Myo18a	= = =	= = =	T0	5743	0.636048	0.333377	0.660125	=	-0.45945	0.496266	0.683345	=	0.408438	0.604228	0.822223	=	-0.349421	0.286628	-0.172823	0.235616	5.07292	0.749728	0.819907
52	ENSMUSG00000000632	Sez6	= ↗ =	= up =	T 03	424	1.02147	0.096695	0.373446	=	3.79864	6.15192e-08	3.59467e-06	↗	-0.0531806	0.937744	0.976285	=	-2.65213	-1.63066	2.16798	2.1148	5.57322	3.00899e-13	4.10604e-11
53	ENSMUSG00000000738	Spg7	= = =	= = =	T0	5743	0.939175	0.156811	0.476279	=	-0.318653	0.636477	0.788871	=	-0.411941	0.612418	0.826277	=	-0.44207	0.497106	0.178453	-0.233489	4.32369	0.515866	0.626363
54	ENSMUSG00000000740	Rpl13	= = =	= = =	T0	5743	0.518865	0.000723707	0.0206197	=	-0.887503	8.76885e-08	4.68556e-06	=	-0.0162499	0.928679	0.974039	=	0.0586653	0.57753	-0.309973	-0.326223	10.2492	7.31169e-08	2.16736e-06
55	ENSMUSG00000000743	Chmp1a	= = =	= = =	T0	5743	0.197591	0.754287	0.909894	=	1.35806	0.0404697	0.132431	=	-1.60773	0.0519471	0.241652	=	-0.425288	-0.227697	1.13036	-0.477374	5.37301	0.0352323	0.0925774
56	ENSMUSG00000000751	Rpa1	= = =	= = =	T0	5743	1.00004	0.0914171	0.363076	=	-1.08777	0.0760955	0.205673	=	-0.873574	0.242923	0.538645	=	0.0122497	1.01229	-0.0754833	-0.949057	5.6917	0.0492671	0.118003
57	ENSMUSG00000000753	Serpinf1	= = =	= = =	T0	5743	-0.070125	0.909564	0.969534	=	-0.564197	0.377016	0.582048	=	0.366628	0.622998	0.830952	=	0.243035	0.17291	-0.391287	-0.024659	5.67519	0.757276	0.824808
58	ENSMUSG00000000759	Tubgcp3	= = =	= = =	T0	5743	0.314424	0.656949	0.869438	=	-0.262383	0.718432	0.845668	=	-0.918241	0.309259	0.604201	=	0.124934	0.439358	0.176975	-0.741266	4.73007	0.638487	0.731526
59	ENSMUSG00000000776	Polr3d	= = =	= = =	T0	5743	0.630429	0.323258	0.652461	=	-0.823104	0.212853	0.407254	=	-0.689016	0.390275	0.678615	=	0.110984	0.741413	-0.0816906	-0.770707	5.70548	0.276582	0.401717
60	ENSMUSG00000000787	Ddx3x	↗ = =	up = =	T 09	151	1.01125	0.00217917	0.0438575	↗	-0.638665	0.0555765	0.166197	=	0.103786	0.789664	0.916094	=	-0.465052	0.546198	-0.0924661	0.0113196	7.65991	0.0193111	0.0589776
61	ENSMUSG00000000804	Usp32	= = =	= = =	T0	5743	0.652813	0.271645	0.60209	=	1.01865	0.0963504	0.241084	=	0.37855	0.589871	0.811748	=	-1.09357	-0.44076	0.577892	0.956442	5.58838	0.00840765	0.0312626
62	ENSMUSG00000000823	Zfp512b	= = =	= = =	T0	5743	0.229633	0.693757	0.884718	=	0.548994	0.360432	0.567191	=	-1.17739	0.115947	0.371487	=	-0.152376	0.0772573	0.626252	-0.551133	5.41759	0.356111	0.482941
63	ENSMUSG00000000826	Dnajc5	= = =	= = =	T0	5743	-0.128904	0.787643	0.923655	=	0.499346	0.310491	0.520151	=	0.368422	0.519934	0.768535	=	-0.2451	-0.374004	0.125341	0.493763	6.52151	0.398337	0.522074
64	ENSMUSG00000000827	Tpd52l2	= = =	= = =	T0	5743	0.180547	0.663191	0.873151	=	-0.103541	0.807784	0.900841	=	-0.592993	0.252165	0.547649	=	0.0646086	0.245155	0.141614	-0.451378	6.64149	0.596058	0.695872
65	ENSMUSG00000000838	Fmr1	= = =	= = =	T0	5743	0.496101	0.353667	0.679796	=	-0.326196	0.552145	0.727691	=	1.45724	0.0218634	0.148474	=	-0.573287	-0.0771863	-0.403382	1.05386	6.1094	0.0405539	0.102387
66	ENSMUSG00000000861	Bcl11a	= = ↗	= = up	T 01	232	-0.126842	0.672841	0.877318	=	0.458848	0.138601	0.309689	=	1.1255	0.00188494	0.038363	↗	-0.415668	-0.54251	-0.0836624	1.04184	7.98975	3.52182e-05	0.000389287
67	ENSMUSG00000000876	Pxmp4	= = =	= = =	T0	5743	-1.65851	0.0232628	0.179091	=	1.79161	0.0164471	0.0670264	=	-0.896347	0.304342	0.599966	=	0.572165	-1.08634	0.705263	-0.191084	4.44205	0.0765721	0.162338
68	ENSMUSG00000000881	Dlg3	= = =	= = =	T0	5743	-0.960384	0.21116	0.541364	=	-0.0590146	0.939598	0.971784	=	1.45703	0.103746	0.350192	=	0.385537	-0.574847	-0.633862	0.823172	4.64924	0.238632	0.36418
69	ENSMUSG00000000901	Mmp11	= = =	= = =	T0	5743	1.15913	0.0689909	0.312343	=	-1.03873	0.113215	0.268711	=	-1.71808	0.042781	0.217753	=	0.0795332	1.23867	0.199939	-1.51814	5.32748	0.0130113	0.0439968
70	ENSMUSG00000000902	Smarcb1	= = =	= = =	T0	5743	-0.800966	0.0263463	0.1914	=	0.906826	0.0141984	0.0601875	=	-0.726158	0.100804	0.346338	=	0.328851	-0.472115	0.434711	-0.291447	7.30045	0.043002	0.106743
71	ENSMUSG00000000915	Hip1r	= = ↘	= = down	T-01	263	0.981345	0.167899	0.489651	=	0.57156	0.428005	0.625676	=	-2.9311	0.00407136	0.0581153	↘	-0.289012	0.692332	1.26389	-1.66721	4.06773	0.0128036	0.0434563
72	ENSMUSG00000000948	Gm38393	↘ ↗ ↗	down up up	T-05	23	-3.03288	0.000181807	0.00835275	↘	2.43993	0.00223515	0.0153977	↗	2.57504	0.00206515	0.0395665	↗	0.410933	-2.62194	-0.182013	2.39302	4.78166	1.28337e-06	2.36361e-05
73	ENSMUSG00000000957	Mmp14	= ↘ =	= down =	T-03	544	0.928037	0.0880868	0.355532	=	-1.98873	0.00078054	0.00675138	↘	-0.262849	0.696751	0.875597	=	0.364048	1.29208	-0.696642	-0.959491	6.48471	0.000980398	0.0058165
74	ENSMUSG00000000959	Oxa1l	= = =	= = =	T0	5743	-1.09353	0.0621964	0.296678	=	0.377075	0.52275	0.705632	=	0.610448	0.371396	0.664569	=	0.478999	-0.614532	-0.237457	0.372991	5.74405	0.230429	0.356078
75	ENSMUSG00000000976	Heatr6	= = =	= = =	T0	5743	-0.0646334	0.908914	0.969534	=	-0.406808	0.484702	0.674068	=	-0.0974351	0.887871	0.957807	=	0.276238	0.211604	-0.195203	-0.292639	5.63948	0.749747	0.819907
76	ENSMUSG00000001016	Ilf2	= = =	= = =	T0	5743	-0.238453	0.446987	0.750116	=	0.662709	0.0414112	0.134483	=	-0.116509	0.759147	0.903428	=	-0.123387	-0.361841	0.300868	0.18436	7.43823	0.180572	0.300104
77	ENSMUSG00000001017	Chtop	= = ↘	= = down	T-01	263	-0.0615518	0.890733	0.963576	=	0.212616	0.643898	0.793226	=	-1.69219	0.00494581	0.0648947	↘	0.362904	0.301352	0.513968	-1.17822	6.46026	0.038402	0.0984226
78	ENSMUSG00000001018	Snapin	= = =	= = =	T0	5743	1.14973	0.0765933	0.329087	=	-0.512568	0.436475	0.632565	=	-0.675231	0.399455	0.684665	=	-0.437207	0.712525	0.199957	-0.475275	5.56849	0.254456	0.380035
79	ENSMUSG00000001025	S100a6	↗ ↘ =	up down =	T 06	97	1.89101	0.00265866	0.0506893	↗	-2.6736	9.38828e-05	0.00126874	↘	1.16264	0.108968	0.359585	=	-0.372119	1.51889	-1.15471	0.00793052	5.85776	0.000241231	0.00188913
80	ENSMUSG00000001034	Mapk7	= = =	= = =	T0	5743	1.16633	0.0967905	0.373637	=	-1.30634	0.0734861	0.201029	=	-0.0844655	0.921206	0.970811	=	-0.200457	0.965869	-0.340473	-0.424939	4.86678	0.165599	0.281911
81	ENSMUSG00000001036	Epn2	= = =	= = =	T0	5743	0.240421	0.728077	0.902169	=	-0.529809	0.457959	0.650822	=	1.35276	0.0996997	0.344359	=	-0.253601	-0.0131803	-0.542989	0.809771	5.50209	0.385824	0.510931
82	ENSMUSG00000001039	B9d1	= = =	= = =	T0	5743	0.242048	0.629932	0.857721	=	-0.920737	0.079443	0.212109	=	-0.243354	0.694824	0.874308	=	0.339671	0.581719	-0.339018	-0.582372	5.93509	0.153201	0.267347
83	ENSMUSG00000001052	Sec24b	= = =	= = =	T0	5743	0.53185	0.431596	0.741261	=	0.566833	0.414166	0.615772	=	-0.57548	0.491368	0.750873	=	-0.538434	-0.00658413	0.560249	-0.0152305	5.94505	0.448001	0.568451
84	ENSMUSG00000001054	Rmnd5b	= = =	= = =	T0	5743	-0.459568	0.506862	0.792594	=	0.725009	0.307863	0.517277	=	-0.838701	0.332394	0.628863	=	0.191847	-0.267721	0.457288	-0.381413	4.69389	0.668382	0.755967
85	ENSMUSG00000001056	Nhp2	= = ↘	= = down	T-01	263	0.12446	0.743432	0.908813	=	-0.40507	0.301721	0.509475	=	-1.44911	0.00416847	0.0588805	↘	0.471468	0.595928	0.190858	-1.25825	7.48619	0.00354334	0.0159352
86	ENSMUSG00000001062	Vps9d1	= = =	= = =	T0	5743	0.417769	0.554495	0.81902	=	0.964978	0.184659	0.372807	=	0.279816	0.738103	0.896631	=	-0.865769	-0.448001	0.516977	0.796793	4.58372	0.108212	0.207753
87	ENSMUSG00000001082	Mfsd10	= = =	= = =	T0	5743	-0.256642	0.689687	0.883487	=	0.818422	0.21742	0.413274	=	-0.981694	0.226547	0.523524	=	0.0286939	-0.227948	0.590474	-0.39122	5.4846	0.513858	0.625071
88	ENSMUSG00000001089	Luzp1	= = =	= = =	T0	5743	-0.127184	0.850326	0.946437	=	-1.1269	0.111304	0.265728	=	-1.09442	0.213266	0.511138	=	0.932447	0.805262	-0.321642	-1.41607	5.57419	0.0308952	0.0835513
89	ENSMUSG00000001098	Kctd10	= = =	= = =	T0	5743	-0.158286	0.790241	0.925345	=	-0.219201	0.72001	0.846451	=	-0.213189	0.770395	0.908281	=	0.281612	0.123326	-0.0958746	-0.309064	5.34544	0.841514	0.887499
90	ENSMUSG00000001100	Poldip2	= = =	= = =	T0	5743	0.895044	0.170484	0.493293	=	0.221721	0.738261	0.858802	=	-0.902761	0.269516	0.566487	=	-0.556453	0.338591	0.560311	-0.342449	5.6216	0.303947	0.43038
91	ENSMUSG00000001105	sit20	= = =	= = =	T0	5743	0.134077	0.720016	0.898581	=	0.12924	0.736376	0.857592	=	0.00266038	0.995323	0.997656	=	-0.165843	-0.0317658	0.097474	0.100134	7.11889	0.892139	0.923522
92	ENSMUSG00000001119	Col6a1	= = =	= = =	T0	5743	1.12072	0.0660104	0.304796	=	-1.13137	0.0727448	0.199515	=	-0.100442	0.892345	0.95991	=	-0.249745	0.870978	-0.260395	-0.360837	5.20522	0.140893	0.251556
93	ENSMUSG00000001127	Araf	= = =	= = =	T0	5743	-0.853638	0.125898	0.425134	=	1.22658	0.033223	0.114083	=	0.315292	0.630513	0.834996	=	-0.0518846	-0.905522	0.321057	0.63635	5.98715	0.089345	0.181008
94	ENSMUSG00000001134	Uxt	= = =	= = =	T0	5743	-0.0957331	0.891477	0.964029	=	-0.901519	0.21821	0.414067	=	0.492377	0.561488	0.795899	=	0.399465	0.303732	-0.597787	-0.10541	5.15307	0.52215	0.631557
95	ENSMUSG00000001143	Lman2l	= = =	= = =	T0	5743	0.800359	0.312881	0.644074	=	-0.926074	0.25903	0.463228	=	1.1712	0.21206	0.50942	=	-0.430032	0.370327	-0.555747	0.615451	4.87276	0.45971	0.578788
96	ENSMUSG00000001150	Mcm3ap	= = =	= = =	T0	5743	-0.426837	0.572441	0.82611	=	-0.915578	0.245503	0.446879	=	1.85792	0.0392413	0.207905	=	0.313437	-0.1134	-1.02898	0.828941	4.95865	0.193471	0.314904
97	ENSMUSG00000001151	Pcnt	= = =	= = =	T0	5743	0.481891	0.520893	0.799451	=	-0.572736	0.45951	0.651902	=	1.25608	0.158145	0.438082	=	-0.389069	0.0928219	-0.479914	0.776161	4.73934	0.458638	0.577977
98	ENSMUSG00000001157	Gmcl1	= = =	= = =	T0	5743	1.41541	0.0704079	0.316465	=	-1.0332	0.195708	0.386655	=	-0.245313	0.79526	0.917617	=	-0.483632	0.931781	-0.101418	-0.346731	4.73451	0.24407	0.370184
99	ENSMUSG00000001158	Snrnp27	= = =	= = =	T0	5743	-0.193632	0.644004	0.863705	=	-0.0505004	0.906392	0.955198	=	-0.381887	0.459812	0.728176	=	0.265946	0.072314	0.0218136	-0.360074	7.45335	0.677151	0.764182
100	ENSMUSG00000001173	Ocrl	= = =	= = =	T0	5743	1.12621	0.138055	0.446016	=	-1.27319	0.106395	0.257492	=	0.762645	0.396409	0.683533	=	-0.398725	0.727484	-0.545702	0.216943	5.10897	0.312659	0.438724
101	ENSMUSG00000001175	Calm1	= ↗ =	= up =	T 03	424	-0.574535	0.000175708	0.00820175	=	1.38522	9.88915e-15	5.73712e-12	↗	0.0377345	0.832109	0.933287	=	-0.271141	-0.845677	0.539542	0.577276	10.878	6.96008e-16	2.0937e-13
102	ENSMUSG00000001211	Agpat3	= = =	= = =	T0	5743	1.29481	0.0585612	0.287728	=	0.0667328	0.922558	0.963732	=	-0.219708	0.78855	0.915859	=	-0.949548	0.345264	0.411996	0.192288	4.80495	0.192187	0.313377
103	ENSMUSG00000001228	Uhrf1	= = ↘	= = down	T-01	263	0.211222	0.729775	0.902953	=	-1.49289	0.022147	0.0838984	=	-2.8349	0.00205314	0.0395665	↘	1.29675	1.50798	0.0150821	-2.81981	5.20601	6.02166e-05	0.000606046
104	ENSMUSG00000001229	Dpp9	= = =	= = =	T0	5743	0.000418763	0.9995	0.999746	=	0.433102	0.533253	0.7127	=	-0.56933	0.497955	0.755961	=	-0.0745324	-0.0741137	0.358988	-0.210342	4.9909	0.871205	0.908568
105	ENSMUSG00000001240	Ramp2	= ↘ ↗	= down up	T-02	149	0.302212	0.629705	0.857698	=	-1.96999	0.00422443	0.0248629	↘	2.35204	0.00220966	0.0411217	↗	0.170323	0.472535	-1.49745	0.854592	5.14993	0.0134129	0.0449237
106	ENSMUSG00000001247	Lsr	= = =	= = =	T0	5743	1.15029	0.1217	0.417279	=	-1.29126	0.0945563	0.238135	=	0.212281	0.811892	0.924851	=	-0.270158	0.880132	-0.411128	-0.198847	4.75819	0.260921	0.386716
107	ENSMUSG00000001248	Gramd1a	= = =	= = =	T0	5743	0.868237	0.177666	0.50331	=	-0.525345	0.425059	0.62339	=	0.580117	0.448353	0.721497	=	-0.533535	0.334702	-0.190642	0.389475	5.09488	0.484869	0.600595
108	ENSMUSG00000001270	Ckb	↘ ↗ =	down up =	T-06	264	-1.50766	2.2106e-05	0.00201152	↘	2.55343	1.21431e-10	1.7932e-08	↗	-0.744655	0.0710694	0.285394	=	0.0401935	-1.46747	1.08596	0.341309	8.5513	3.09324e-09	1.45222e-07
109	ENSMUSG00000001280	Sp1	= ↘ =	= down =	T-03	544	0.839174	0.194427	0.522893	=	-2.99291	6.24696e-05	0.000902808	↘	1.9673	0.0123772	0.105744	=	0.37525	1.21442	-1.77849	0.188812	5.55667	0.00100915	0.00595737
110	ENSMUSG00000001285	Myg1	= = =	= = =	T0	5743	-0.854778	0.114776	0.404429	=	0.802245	0.146552	0.321354	=	-1.56093	0.0264772	0.167744	=	0.630195	-0.224584	0.577661	-0.983271	5.62633	0.0596332	0.135512
111	ENSMUSG00000001288	Rarg	= = ↘	= = down	T-01	263	0.336293	0.615564	0.849602	=	-0.153302	0.823659	0.910171	=	-2.5367	0.00785291	0.0816662	↘	0.458605	0.794898	0.641596	-1.8951	4.8052	0.0419248	0.104741
112	ENSMUSG00000001289	Pfdn5	= = =	= = =	T0	5743	-0.167338	0.384992	0.704576	=	0.273686	0.167052	0.350354	=	0.130817	0.573178	0.80099	=	-0.0440439	-0.211382	0.0623044	0.193121	9.02755	0.316178	0.442377
113	ENSMUSG00000001300	Efnb2	= = =	= = =	T0	5743	0.865533	0.157574	0.476653	=	0.306579	0.621937	0.778692	=	-1.29379	0.0992238	0.343227	=	-0.478991	0.386542	0.693121	-0.600673	6.13486	0.152444	0.266498
114	ENSMUSG00000001305	Rrp15	= = =	= = =	T0	5743	0.313262	0.648964	0.86493	=	-0.933246	0.193006	0.383807	=	-0.641138	0.459445	0.728176	=	0.391961	0.705223	-0.228023	-0.869161	5.27096	0.268813	0.394027
115	ENSMUSG00000001313	Rnd2	= ↗ ↘	= up down	T 02	36	0.15662	0.798104	0.928283	=	2.49748	0.000217527	0.00246753	↗	-2.96032	0.000699253	0.0212709	↘	-0.626127	-0.469507	2.02798	-0.932341	5.39091	4.19009e-06	6.26739e-05
116	ENSMUSG00000001366	Fbxo9	↘ ↗ =	down up =	T-06	264	-2.00641	0.00670963	0.0865935	↘	4.46645	1.3825e-07	6.72376e-06	↗	-1.06781	0.197387	0.490118	=	-0.461465	-2.46787	1.99858	0.930762	4.35394	3.35593e-07	7.69969e-06
117	ENSMUSG00000001376	Vps50	= = =	= = =	T0	5743	1.13687	0.0877702	0.355372	=	-1.47459	0.0344844	0.117287	=	1.9574	0.0130622	0.1087	=	-0.604707	0.53216	-0.942429	1.01498	5.75324	0.02932	0.0803704
118	ENSMUSG00000001380	Hars	= = =	= = =	T0	5743	0.686573	0.199916	0.530799	=	-0.453858	0.408225	0.612074	=	1.10867	0.080657	0.306723	=	-0.565168	0.121405	-0.332453	0.776216	5.80276	0.14045	0.251428
119	ENSMUSG00000001383	Zmat2	= = ↘	= = down	T-01	263	-0.505492	0.106708	0.391823	=	0.476635	0.136642	0.306693	=	-1.46484	0.000412712	0.0161991	↘	0.507012	0.00151907	0.478154	-0.986684	7.398	0.00147487	0.00805035
120	ENSMUSG00000001403	Ube2c	= ↘ =	= down =	T-03	544	-0.348918	0.377431	0.69759	=	-1.60582	0.000186546	0.00218004	↘	-0.632078	0.204452	0.498575	=	1.22262	0.8737	-0.73212	-1.3642	8.11573	1.65827e-07	4.30303e-06
121	ENSMUSG00000001415	Smg5	= = =	= = =	T0	5743	0.677003	0.333329	0.660125	=	-0.435173	0.544293	0.721636	=	-0.741473	0.400624	0.685889	=	-0.104797	0.572206	0.137033	-0.604441	4.55722	0.562986	0.666206
122	ENSMUSG00000001416	Cct3	= = ↘	= = down	T-01	263	0.275692	0.368012	0.689343	=	0.0775061	0.804894	0.899347	=	-1.4157	0.000522611	0.0182174	↘	0.108403	0.384094	0.461601	-0.954098	7.63699	0.00416471	0.0181414
123	ENSMUSG00000001418	Glmp	= = =	= = =	T0	5743	0.274676	0.681495	0.881808	=	-1.69304	0.0191992	0.0751666	=	-0.18361	0.828779	0.932673	=	0.686415	0.961091	-0.731948	-0.915558	4.83648	0.0338451	0.0900321
124	ENSMUSG00000001419	Mef2d	= = =	= = =	T0	5743	1.34202	0.0664571	0.306161	=	-0.762514	0.303212	0.511143	=	1.57692	0.0632635	0.270276	=	-1.01949	0.322533	-0.439981	1.13694	4.71712	0.0507812	0.120839
125	ENSMUSG00000001424	Snd1	= = =	= = =	T0	5743	1.18156	0.0513369	0.270401	=	-1.54815	0.0149993	0.062538	=	0.197312	0.785828	0.91448	=	-0.161421	1.02014	-0.528015	-0.330703	5.66967	0.0467577	0.113397
126	ENSMUSG00000001435	Col18a1	= ↘ =	= down =	T-03	544	0.0741815	0.906622	0.968382	=	-2.25375	0.00132303	0.0101374	↘	0.925565	0.226649	0.523524	=	0.839848	0.91403	-1.33972	-0.414156	5.45926	0.00450518	0.0192382
127	ENSMUSG00000001440	Kpnb1	= = ↘	= = down	T-01	263	0.786916	0.0400805	0.235446	=	0.24176	0.533515	0.712799	=	-1.9174	0.000231753	0.0114627	↘	-0.231718	0.555199	0.796958	-1.12044	7.06358	0.000508678	0.00344577
128	ENSMUSG00000001441	Npepps	= = =	= = =	T0	5743	-0.181906	0.70526	0.890848	=	0.596337	0.228767	0.427733	=	0.239675	0.677745	0.864635	=	-0.221658	-0.403564	0.192773	0.432448	6.47035	0.407408	0.531049
129	ENSMUSG00000001445	Mrpl10	= = =	= = =	T0	5743	0.323442	0.612205	0.84852	=	-0.447441	0.496099	0.683283	=	-2.06636	0.0188081	0.135109	=	0.49773	0.821172	0.373731	-1.69263	5.14423	0.0480071	0.115701
130	ENSMUSG00000001467	Cyp51	= = =	= = =	T0	5743	0.108978	0.820862	0.935593	=	0.0969645	0.844391	0.923034	=	-0.058482	0.920454	0.970405	=	-0.115595	-0.00661723	0.0903472	0.0318652	6.4242	0.978737	0.98541
131	ENSMUSG00000001472	Tcf25	= ↗ =	= up =	T 03	424	-0.980262	0.00420151	0.0658089	=	1.06449	0.00240515	0.0162653	↗	0.968808	0.0143932	0.115516	=	-0.0392502	-1.01951	0.0449773	1.01379	7.45802	1.98936e-05	0.000238313
132	ENSMUSG00000001473	Tubb6	= = ↘	= = down	T-01	263	-0.127458	0.860371	0.950233	=	0.856768	0.251543	0.453302	=	-3.05027	0.00405657	0.0580061	↘	0.429776	0.302318	1.15909	-1.89118	4.34889	0.0358894	0.0936977
133	ENSMUSG00000001482	Def8	= = =	= = =	T0	5743	-0.125285	0.861901	0.950528	=	0.911607	0.220419	0.416724	=	-1.60991	0.0884216	0.322189	=	0.0406367	-0.0846486	0.826959	-0.782947	4.24214	0.305949	0.43231
134	ENSMUSG00000001497	Pax9	= = =	= = =	T0	5743	-0.1855	0.771781	0.915229	=	-0.951686	0.156752	0.336632	=	-1.64327	0.0659725	0.275642	=	1.02579	0.840286	-0.1114	-1.75467	4.32578	0.012538	0.0427513
135	ENSMUSG00000001506	Col1a1	= = =	= = =	T0	5743	0.882597	0.0647459	0.301499	=	-0.815223	0.0971617	0.242442	=	-1.57367	0.0127719	0.107274	=	0.139083	1.02168	0.206456	-1.36722	8.06943	0.00322068	0.0147788
136	ENSMUSG00000001518	Itfg2	= = =	= = =	T0	5743	-0.0975807	0.896737	0.966724	=	1.63264	0.0395299	0.129932	=	-0.315544	0.729373	0.891862	=	-0.664246	-0.761827	0.870808	0.555264	4.74894	0.0822636	0.17075
137	ENSMUSG00000001521	Tulp3	= = =	= = =	T0	5743	-0.357931	0.568344	0.824154	=	-0.84558	0.195855	0.386782	=	-0.488926	0.536688	0.77844	=	0.813469	0.455539	-0.390041	-0.878967	4.51129	0.095377	0.189448
138	ENSMUSG00000001524	Gtf2h4	= ↘ ↗	= down up	T-02	149	0.14006	0.832034	0.938842	=	-3.11857	6.58572e-05	0.000946712	↘	2.55331	0.00208088	0.0395665	↗	0.815913	0.955974	-2.1626	0.390713	4.57402	0.000573908	0.00377738
139	ENSMUSG00000001525	Tubb5	= ↗ =	= up =	T 03	424	-0.631282	6.72958e-06	0.000881575	=	1.56674	9.63629e-20	1.56532e-16	↗	-0.425104	0.0102779	0.0950768	=	-0.20363	-0.834913	0.731823	0.306719	10.8887	3.04703e-19	1.90369e-16
140	ENSMUSG00000001552	Jup	= = =	= = =	T0	5743	0.854047	0.194328	0.522893	=	-0.618087	0.359716	0.566905	=	-0.317742	0.693329	0.873861	=	-0.252056	0.601991	-0.0160966	-0.333839	5.2278	0.5136	0.625071
141	ENSMUSG00000001555	Fkbp10	= = =	= = =	T0	5743	1.60455	0.0224267	0.174808	=	-1.1671	0.102381	0.250842	=	-1.42449	0.114119	0.367225	=	-0.263743	1.34081	0.173712	-1.25078	5.45417	0.0164066	0.0523594
142	ENSMUSG00000001569	Nom1	= = =	= = =	T0	5743	0.196044	0.77168	0.915229	=	-0.462844	0.507571	0.693205	=	-0.971421	0.266867	0.563425	=	0.327245	0.523288	0.060444	-0.910977	4.16873	0.428475	0.550645
143	ENSMUSG00000001576	Ergic1	= = =	= = =	T0	5743	0.200612	0.685266	0.882833	=	0.324053	0.52392	0.706387	=	-0.99286	0.115282	0.369939	=	-0.0642708	0.136341	0.460395	-0.532465	6.07716	0.422094	0.544685
144	ENSMUSG00000001627	sird1	= = =	= = =	T0	5743	0.533128	0.472979	0.769848	=	-0.281594	0.711664	0.841604	=	0.136549	0.879104	0.953606	=	-0.293186	0.239941	-0.0416524	0.0948971	5.10516	0.908855	0.934986
145	ENSMUSG00000001632	Brpf1	= = =	= = =	T0	5743	0.177017	0.791818	0.926076	=	-1.4236	0.0462146	0.146337	=	0.978362	0.226761	0.523524	=	0.334449	0.511466	-0.912138	0.0662237	5.27686	0.219991	0.344906
146	ENSMUSG00000001642	Akr1b3	= = =	= = =	T0	5743	1.08181	0.0642579	0.299944	=	-1.53261	0.0128079	0.0556288	=	-0.114074	0.872833	0.951947	=	-0.0165359	1.06528	-0.467333	-0.581408	4.42304	0.0294304	0.0804961
147	ENSMUSG00000001666	Ddt	↘ = =	down = =	T-09	80	-1.6315	0.00693907	0.0880611	↘	1.46629	0.0162507	0.0664926	=	-0.533207	0.451837	0.723641	=	0.623782	-1.00772	0.458573	-0.0746338	5.38931	0.0432667	0.107138
148	ENSMUSG00000001674	Ddx18	= = =	= = =	T0	5743	0.606442	0.277298	0.608297	=	-0.0891609	0.87579	0.939652	=	-1.91196	0.011453	0.10133	=	0.0677403	0.674182	0.585021	-1.32694	5.6418	0.0488285	0.117229
149	ENSMUSG00000001687	Ubl3	= = =	= = =	T0	5743	0.277348	0.614134	0.849246	=	-0.36042	0.524455	0.706522	=	0.66106	0.314938	0.610192	=	-0.193066	0.084282	-0.276138	0.384922	5.8786	0.731891	0.806569
150	ENSMUSG00000001707	Eef1e1	= = =	= = =	T0	5743	-0.164283	0.692397	0.884701	=	0.498162	0.243837	0.444843	=	0.381645	0.442396	0.718122	=	-0.22128	-0.385563	0.112599	0.494244	6.67215	0.279173	0.404683
151	ENSMUSG00000001729	Akt1	= = =	= = =	T0	5743	0.603693	0.260323	0.590931	=	-0.763213	0.168827	0.352654	=	0.716446	0.26281	0.558756	=	-0.250275	0.353418	-0.409795	0.306651	6.60129	0.437548	0.559295
152	ENSMUSG00000001755	Coasy	= = =	= = =	T0	5743	1.03272	0.186798	0.512385	=	0.0182724	0.981585	0.992831	=	0.223804	0.809854	0.924084	=	-0.839626	0.193092	0.211365	0.435169	4.44311	0.440728	0.562381
153	ENSMUSG00000001761	Smo	= = =	= = =	T0	5743	0.0258529	0.971118	0.991879	=	-1.92319	0.0139685	0.0594611	=	1.75058	0.0443285	0.222108	=	0.504561	0.530414	-1.39278	0.357802	4.42161	0.064561	0.143489
154	ENSMUSG00000001767	Crnkl1	= = =	= = =	T0	5743	0.761861	0.289819	0.61994	=	-0.134111	0.85508	0.9284	=	-1.65805	0.0810307	0.306808	=	-0.0898272	0.672034	0.537923	-1.12013	5.12995	0.232625	0.358381
155	ENSMUSG00000001774	Chordc1	= = =	= = =	T0	5743	-0.401896	0.365374	0.687976	=	-0.681925	0.137491	0.308055	=	0.91514	0.0840237	0.313334	=	0.4136	0.0117037	-0.670222	0.244918	6.43396	0.113486	0.214807
156	ENSMUSG00000001783	Rtcb	= = =	= = =	T0	5743	-0.291371	0.536007	0.809588	=	-0.0645636	0.893489	0.947539	=	0.198366	0.726472	0.890833	=	0.201219	-0.0901525	-0.154716	0.04365	6.15284	0.876272	0.912329
157	ENSMUSG00000001785	Pwp1	= = =	= = =	T0	5743	-0.174469	0.782685	0.921237	=	-0.199822	0.758432	0.870961	=	0.636496	0.399482	0.684665	=	0.0716389	-0.10283	-0.302652	0.333843	5.18254	0.849927	0.893662
158	ENSMUSG00000001794	Capns1	= = =	= = =	T0	5743	-0.429197	0.399707	0.715978	=	0.622974	0.233747	0.433516	=	-0.428687	0.492419	0.75183	=	0.117582	-0.311615	0.31136	-0.117328	6.21896	0.663847	0.752199
159	ENSMUSG00000001802	Lrp3	= = =	= = =	T0	5743	-0.617081	0.338255	0.665852	=	0.35239	0.591929	0.758783	=	1.38614	0.0659597	0.275642	=	-0.0599182	-0.677	-0.324609	1.06153	4.51185	0.10956	0.20972
160	ENSMUSG00000001829	Clpb	= = =	= = =	T0	5743	1.54098	0.0300064	0.203283	=	-0.125666	0.858675	0.929661	=	-1.12778	0.202304	0.496109	=	-0.810955	0.730021	0.604356	-0.523422	4.6111	0.092485	0.185593
161	ENSMUSG00000001833	Sept7	= = =	= = =	T0	5743	-0.342324	0.274956	0.605858	=	0.762742	0.0191602	0.0750695	=	-0.366738	0.338907	0.635705	=	-0.0329433	-0.375268	0.387475	0.0207363	7.71403	0.130191	0.237727
162	ENSMUSG00000001844	Zdhhc4	= = =	= = =	T0	5743	0.584126	0.367533	0.688999	=	-0.48653	0.465454	0.657331	=	-1.20046	0.152168	0.429433	=	0.105286	0.689412	0.202882	-0.99758	4.96459	0.264953	0.390128
163	ENSMUSG00000001847	Rac1	= = =	= = =	T0	5743	0.0904313	0.818294	0.934245	=	-1.05176	0.0115392	0.0516403	=	0.545671	0.251227	0.547239	=	0.321637	0.412069	-0.639689	-0.0940176	6.94924	0.0539404	0.126128
164	ENSMUSG00000001855	Nup214	= = =	= = =	T0	5743	0.257256	0.706748	0.891891	=	-0.948533	0.183719	0.37137	=	0.0977525	0.906794	0.966026	=	0.256886	0.514142	-0.434391	-0.336638	5.01224	0.515929	0.626363
165	ENSMUSG00000001864	Asi1l	= = =	= = =	T0	5743	-0.33324	0.619253	0.851604	=	-1.72344	0.0173514	0.0698009	=	-0.425058	0.621636	0.830633	=	1.21792	0.884676	-0.838767	-1.26383	4.5889	0.00409636	0.017955
166	ENSMUSG00000001870	Ltbp1	= = ↘	= = down	T-01	263	-0.381285	0.571713	0.82611	=	0.684816	0.322914	0.531991	=	-2.67222	0.00595455	0.0697876	↘	0.611612	0.230327	0.915143	-1.75708	4.52638	0.047171	0.114161
167	ENSMUSG00000001891	Ugp2	= = =	= = =	T0	5743	1.22321	0.0824663	0.343302	=	-1.11982	0.12249	0.284085	=	0.789422	0.340896	0.63746	=	-0.554852	0.668356	-0.451463	0.337959	5.31419	0.242601	0.368644
168	ENSMUSG00000001909	Trmt1	= = =	= = =	T0	5743	0.868323	0.194011	0.52235	=	-0.00239985	0.997183	0.998228	=	-1.11901	0.188218	0.478897	=	-0.37029	0.498033	0.495633	-0.623375	5.28468	0.327463	0.453247
169	ENSMUSG00000001911	Nfix	↗ = =	up = =	T 09	151	2.02742	0.000100348	0.00565989	↗	0.522023	0.292045	0.499187	=	0.725738	0.204317	0.498575	=	-1.96301	0.0644103	0.586433	1.31217	6.93415	8.42847e-07	1.65353e-05
170	ENSMUSG00000001924	Uba1	= = =	= = =	T0	5743	0.2618	0.421305	0.732545	=	0.342947	0.305347	0.513996	=	-0.227659	0.567158	0.798761	=	-0.310909	-0.0491088	0.293838	0.0661792	7.48315	0.317452	0.443624
171	ENSMUSG00000001948	Spa17	= = =	= = =	T0	5743	-0.117347	0.867819	0.952256	=	0.496481	0.492825	0.680273	=	-0.185111	0.829094	0.932673	=	-0.113952	-0.231299	0.265181	0.0800703	4.16064	0.906633	0.933646
172	ENSMUSG00000001962	Fam50a	= = =	= = =	T0	5743	-0.417441	0.458241	0.759756	=	-0.0933113	0.871242	0.937497	=	-0.306392	0.657294	0.851171	=	0.436335	0.0188935	-0.0744178	-0.38081	5.98647	0.629415	0.723992
173	ENSMUSG00000001964	Emd	= = ↘	= = down	T-01	263	-0.321587	0.575495	0.826847	=	1.19326	0.046403	0.146648	=	-2.30126	0.00369498	0.0547639	↘	0.219873	-0.101714	1.09155	-1.20971	5.2336	0.0171186	0.0538696
174	ENSMUSG00000001985	Grik3	= ↗ =	= up =	T 03	424	-1.51545	0.0346455	0.220008	=	3.0798	7.56604e-05	0.00105405	↗	-1.66184	0.0581525	0.258177	=	0.0121428	-1.5033	1.5765	-0.0853389	4.12683	0.000511293	0.0034606
175	ENSMUSG00000001986	Gria3	= = =	= = =	T0	5743	0.0121718	0.986119	0.995964	=	1.32464	0.0698953	0.194353	=	0.270469	0.744972	0.898927	=	-0.739066	-0.726894	0.597745	0.868215	4.35659	0.0645795	0.143489
176	ENSMUSG00000001995	Sipa1l2	= = =	= = =	T0	5743	0.0698097	0.915689	0.971044	=	0.593491	0.38113	0.585754	=	0.410085	0.601403	0.820527	=	-0.451624	-0.381814	0.211677	0.621762	4.69646	0.427939	0.550304
177	ENSMUSG00000001999	Blvra	= = =	= = =	T0	5743	0.739644	0.275677	0.606589	=	-0.696829	0.318587	0.527619	=	0.474609	0.558702	0.793992	=	-0.32497	0.414673	-0.282156	0.192453	5.26793	0.649676	0.740311
178	ENSMUSG00000002010	Idh3g	= = =	= = =	T0	5743	-0.471615	0.183156	0.5098	=	0.486571	0.179682	0.366969	=	-0.0161175	0.969807	0.988055	=	0.114455	-0.35716	0.129411	0.113293	7.04267	0.490337	0.605246
179	ENSMUSG00000002012	Pnck	= ↗ =	= up =	T 03	424	0.229397	0.727458	0.902096	=	2.26431	0.00144426	0.0108815	↗	0.0837945	0.913743	0.96867	=	-1.32515	-1.09576	1.16856	1.25235	4.3482	9.7811e-05	0.000900704
180	ENSMUSG00000002014	Ssr4	= = =	= = =	T0	5743	0.654572	0.0276703	0.195386	=	-0.363969	0.229129	0.428109	=	-0.076586	0.830498	0.932902	=	-0.289798	0.364774	0.000805055	-0.0757809	8.07717	0.166714	0.282875
181	ENSMUSG00000002015	Bcap31	= = =	= = =	T0	5743	0.667828	0.242041	0.576888	=	-0.598237	0.308169	0.517566	=	0.193348	0.778677	0.912238	=	-0.250089	0.417738	-0.180498	0.0128494	6.21289	0.637925	0.730985
182	ENSMUSG00000002017	Fam98a	= ↘ =	= down =	T-03	544	1.59594	0.0226462	0.175566	=	-2.23012	0.00296405	0.0189709	↘	1.48392	0.0705415	0.284619	=	-0.452873	1.14306	-1.08705	0.396865	4.68133	0.0122147	0.0418758
183	ENSMUSG00000002028	Kmt2a	= = ↗	= = up	T 01	232	-0.132071	0.763508	0.913511	=	-0.120677	0.788911	0.889812	=	2.12997	7.07815e-05	0.0052742	↗	-0.373101	-0.505172	-0.62585	1.50412	6.88868	4.36498e-05	0.000464036
184	ENSMUSG00000002031	sit46	= ↘ =	= down =	T-03	544	0.756325	0.185019	0.511214	=	-1.88265	0.00233486	0.0158559	↘	-0.447158	0.532537	0.775137	=	0.485869	1.24219	-0.640452	-1.08761	5.6824	0.00236093	0.0117413
185	ENSMUSG00000002043	Trappc6a	= = ↘	= = down	T-01	263	0.612826	0.337057	0.664298	=	-1.3094	0.0516909	0.158727	=	-2.72356	0.00405623	0.0580061	↘	0.875968	1.48879	0.179398	-2.54416	4.49594	0.000680002	0.00429804
186	ENSMUSG00000002052	Supt6	= = =	= = =	T0	5743	-0.9191	0.115928	0.407214	=	1.53689	0.0116272	0.051888	=	-0.795232	0.26649	0.563214	=	0.119686	-0.799415	0.73748	-0.0577515	5.80689	0.0879474	0.178952
187	ENSMUSG00000002058	Unc119	= = =	= = =	T0	5743	-1.05586	0.14021	0.450485	=	0.731277	0.313564	0.521878	=	-1.12739	0.209629	0.505938	=	0.708102	-0.347753	0.383523	-0.743872	4.41184	0.269348	0.394596
188	ENSMUSG00000002059	Rab34	= ↘ =	= down =	T-03	544	0.745933	0.212736	0.542663	=	-2.40167	0.000335533	0.00348286	↘	0.66763	0.359475	0.653958	=	0.474477	1.22041	-1.18126	-0.513628	5.92317	0.00199813	0.0101908
189	ENSMUSG00000002064	Sdf2	= = =	= = =	T0	5743	0.490805	0.240378	0.575134	=	-0.978597	0.0254119	0.0931808	=	0.103723	0.837952	0.935936	=	0.0952637	0.586069	-0.392528	-0.288804	6.52232	0.113053	0.214141
190	ENSMUSG00000002102	Psmc3	= ↘ =	= down =	T-03	544	0.157092	0.64177	0.862604	=	-1.42455	0.000109392	0.00144235	↘	0.622022	0.128186	0.390375	=	0.438953	0.596045	-0.82851	-0.206488	7.35922	0.000501563	0.00340502
191	ENSMUSG00000002103	Acp2	= = =	= = =	T0	5743	-0.935354	0.188224	0.514733	=	1.31733	0.0720855	0.198319	=	-0.162762	0.847231	0.941003	=	0.0835385	-0.851815	0.465519	0.302758	5.19922	0.322341	0.44845
192	ENSMUSG00000002107	Celf2	= ↗ =	= up =	T 03	424	0.431709	0.242202	0.576888	=	1.44234	0.000274059	0.00296963	↗	0.896304	0.0409455	0.211552	=	-1.26903	-0.837319	0.605022	1.50133	9.0168	4.88595e-10	2.77508e-08
193	ENSMUSG00000002129	Sf3a1	= = =	= = =	T0	5743	0.290425	0.57415	0.826229	=	0.282561	0.594195	0.760184	=	-0.845213	0.194783	0.486898	=	-0.147796	0.142629	0.42519	-0.420023	6.04749	0.528848	0.636813
194	ENSMUSG00000002205	Vrk3	= = =	= = =	T0	5743	1.10731	0.0990326	0.377626	=	-1.18409	0.0886071	0.228756	=	0.202963	0.801089	0.919547	=	-0.289177	0.818132	-0.365959	-0.162996	4.82025	0.235225	0.361084
195	ENSMUSG00000002221	Paxip1	= = =	= = =	T0	5743	-0.352255	0.620345	0.852488	=	0.0128387	0.985946	0.9939	=	0.096952	0.910217	0.967558	=	0.233534	-0.118721	-0.105882	-0.00893027	4.68957	0.953277	0.967382
196	ENSMUSG00000002222	Rmnd5a	= = =	= = =	T0	5743	1.12608	0.072222	0.32017	=	-0.0785235	0.900947	0.951435	=	0.169117	0.819873	0.929417	=	-0.847581	0.278504	0.19998	0.369097	5.23105	0.232013	0.357709
197	ENSMUSG00000002233	Rhoc	= ↘ ↗	= down up	T-02	149	0.218036	0.710639	0.893274	=	-2.40345	0.000303796	0.00323809	↘	2.43802	0.000818187	0.0229362	↗	0.428694	0.64673	-1.75672	0.681298	5.63311	0.0018259	0.00951248
198	ENSMUSG00000002265	Peg3	= ↗ =	= up =	T 03	424	-0.317323	0.335675	0.662795	=	1.04251	0.00266679	0.0175319	↗	0.683554	0.081192	0.306808	=	-0.45415	-0.771473	0.271034	0.954588	8.00946	4.33882e-05	0.000461859
199	ENSMUSG00000002274	Metrn	= = =	= = =	T0	5743	-1.28904	0.0455824	0.252883	=	0.286933	0.659322	0.805157	=	0.835824	0.262052	0.557947	=	0.614361	-0.674684	-0.387751	0.448073	4.28986	0.145664	0.257529
200	ENSMUSG00000002289	Angptl4	= = =	= = =	T0	5743	-0.106673	0.878224	0.957325	=	-1.71406	0.0243831	0.0903052	=	1.60319	0.0602695	0.262471	=	0.536238	0.429565	-1.2845	0.318693	4.40968	0.0846824	0.174301
201	ENSMUSG00000002297	Dbf4	= = =	= = =	T0	5743	-0.113647	0.876513	0.956672	=	0.0766188	0.91863	0.961309	=	0.314319	0.720324	0.888013	=	-0.0316541	-0.145301	-0.068682	0.245637	4.57294	0.975436	0.983061
202	ENSMUSG00000002308	Cd320	= = ↘	= = down	T-01	263	0.434734	0.5193	0.79862	=	-0.504251	0.468504	0.65981	=	-2.6288	0.00673244	0.0756305	↘	0.583274	1.01801	0.513757	-2.11504	4.74436	0.0190605	0.0584628
203	ENSMUSG00000002319	Ipo4	= = =	= = =	T0	5743	-0.00607848	0.992771	0.998673	=	0.182927	0.790468	0.891073	=	0.158977	0.844243	0.940252	=	-0.126649	-0.132727	0.0501996	0.209177	4.79585	0.967776	0.978012
204	ENSMUSG00000002326	Gmpr2	= ↘ =	= down =	T-03	544	1.05702	0.0786853	0.333899	=	-1.90258	0.00322415	0.0200817	↘	1.04129	0.144599	0.418842	=	-0.1018	0.955224	-0.947356	0.0939318	5.17097	0.0253383	0.0720421
205	ENSMUSG00000002329	Mdp1	= ↘ =	= down =	T-03	544	-0.605041	0.335025	0.662223	=	-1.83114	0.00702646	0.0358924	↘	1.20321	0.111447	0.362794	=	1.06855	0.463508	-1.36763	-0.164423	5.35091	0.00425386	0.0184266
206	ENSMUSG00000002332	Dhrs1	= = =	= = =	T0	5743	0.0753579	0.893929	0.965392	=	-0.173444	0.765267	0.87547	=	-0.988832	0.171516	0.456032	=	0.277411	0.352769	0.179325	-0.809506	5.61417	0.424897	0.547346
207	ENSMUSG00000002341	Ncan	↘ ↗ =	down up =	T-06	264	-2.31502	0.000204745	0.00903773	↘	3.80559	4.23875e-08	2.66877e-06	↗	-0.10709	0.873642	0.951992	=	-0.139757	-2.45478	1.35081	1.24372	6.49747	2.17958e-07	5.34474e-06
208	ENSMUSG00000002342	Tmem161a	= = =	= = =	T0	5743	-0.128535	0.860804	0.950442	=	0.667856	0.375637	0.580873	=	-0.211564	0.812325	0.924955	=	-0.184636	-0.313171	0.354685	0.143122	4.54836	0.803726	0.8578
209	ENSMUSG00000002343	Armc6	= = =	= = =	T0	5743	-1.10371	0.164101	0.484489	=	1.40362	0.0850681	0.22252	=	0.527454	0.565539	0.797723	=	-0.00589253	-1.1096	0.294021	0.821475	4.62135	0.191021	0.312104
210	ENSMUSG00000002345	Borcs8	= = =	= = =	T0	5743	-0.428262	0.447131	0.750116	=	0.774642	0.181601	0.36911	=	-0.104916	0.877377	0.953423	=	-0.0398957	-0.468158	0.306485	0.201569	6.04891	0.579758	0.681188
211	ENSMUSG00000002372	Ranbp3	= = =	= = =	T0	5743	1.43631	0.0151309	0.140663	=	-1.00335	0.0947493	0.238258	=	-0.884422	0.226989	0.523603	=	-0.354453	1.08186	0.0785098	-0.805912	5.8689	0.023677	0.0686066
212	ENSMUSG00000002379	Ndufa11	= = =	= = =	T0	5743	-0.0780228	0.754075	0.909894	=	-0.17903	0.484139	0.674068	=	0.227492	0.449219	0.721758	=	0.0911591	0.0131363	-0.165894	0.0615985	8.16152	0.758513	0.825602
213	ENSMUSG00000002393	Nr2f6	= = =	= = =	T0	5743	0.161243	0.816161	0.933272	=	0.0597406	0.933076	0.969051	=	-1.90615	0.0425932	0.21736	=	0.325736	0.486979	0.54672	-1.35943	4.24866	0.212686	0.336274
214	ENSMUSG00000002395	Use1	= = =	= = =	T0	5743	-0.179463	0.651583	0.86569	=	-0.66735	0.105697	0.256336	=	0.107435	0.823812	0.931575	=	0.441413	0.26195	-0.405399	-0.297964	6.82375	0.131321	0.239252
215	ENSMUSG00000002413	Braf	= = =	= = =	T0	5743	0.713489	0.264218	0.59429	=	-0.0804128	0.901789	0.951954	=	0.735939	0.330773	0.62746	=	-0.678895	0.0345938	-0.045819	0.69012	5.57028	0.319148	0.444936
216	ENSMUSG00000002416	Ndufb2	= = =	= = =	T0	5743	-0.0683968	0.840344	0.941951	=	0.193334	0.579023	0.748262	=	0.174517	0.669954	0.860295	=	-0.0889988	-0.157396	0.0359386	0.210456	7.35649	0.811194	0.863955
217	ENSMUSG00000002428	Hltf	= = =	= = =	T0	5743	0.913133	0.231777	0.565313	=	-0.697101	0.373888	0.57936	=	0.516388	0.570305	0.80028	=	-0.465396	0.447737	-0.249364	0.267024	5.14522	0.618425	0.714799
218	ENSMUSG00000002455	Prpf6	= = =	= = =	T0	5743	-0.454604	0.496405	0.784851	=	0.104109	0.878822	0.941215	=	-1.18711	0.166542	0.449388	=	0.585675	0.131071	0.23518	-0.951925	5.0995	0.358264	0.484647
219	ENSMUSG00000002458	Rgs19	= = =	= = =	T0	5743	-0.729266	0.240477	0.575134	=	-0.346698	0.584414	0.751932	=	0.895649	0.221902	0.518196	=	0.496386	-0.23288	-0.579578	0.316071	6.05463	0.316055	0.442377
220	ENSMUSG00000002477	Snrpd1	= = ↘	= = down	T-01	263	0.0524518	0.817793	0.934062	=	-0.133039	0.569513	0.741042	=	-1.2919	2.42241e-05	0.0027711	↘	0.350156	0.402608	0.269569	-1.02233	9.23204	3.38149e-05	0.000375711
221	ENSMUSG00000002486	Tchp	= = =	= = =	T0	5743	0.546089	0.471573	0.768637	=	0.241514	0.755448	0.868854	=	0.172097	0.850063	0.94204	=	-0.573348	-0.0272589	0.214255	0.386352	4.59493	0.675128	0.762111
222	ENSMUSG00000002489	Tiam1	↗ = =	up = =	T 09	151	2.76321	0.000798416	0.0220569	↗	-1.4255	0.0735566	0.201065	=	0.999412	0.267748	0.564257	=	-1.60951	1.1537	-0.271799	0.727613	4.47935	0.00583358	0.0234789
223	ENSMUSG00000002496	Tsc2	= = =	= = =	T0	5743	0.962441	0.161148	0.481017	=	-0.111551	0.872627	0.93873	=	0.0381034	0.963053	0.986868	=	-0.675581	0.28686	0.175309	0.213412	4.42613	0.496076	0.610659
224	ENSMUSG00000002524	Puf60	= = =	= = =	T0	5743	0.243246	0.518812	0.79862	=	-0.144629	0.708585	0.839711	=	0.943098	0.0365263	0.19991	=	-0.345894	-0.102649	-0.247277	0.695821	6.78441	0.0868848	0.177486
225	ENSMUSG00000002546	Golga2	= = =	= = =	T0	5743	0.796675	0.281813	0.613149	=	-2.06089	0.0103317	0.0474625	=	1.8859	0.0333971	0.191015	=	-0.0385348	0.75814	-1.30275	0.583146	5.14554	0.0662569	0.145956
226	ENSMUSG00000002580	Mien1	= = =	= = =	T0	5743	-0.415279	0.360608	0.684312	=	0.949246	0.043956	0.141	=	0.0342011	0.949985	0.982187	=	-0.171714	-0.586993	0.362253	0.396454	6.7641	0.152919	0.266983
227	ENSMUSG00000002602	Axl	= = =	= = =	T0	5743	1.61717	0.0286788	0.198915	=	-0.643115	0.383938	0.588681	=	-1.00548	0.273124	0.570843	=	-0.639951	0.97722	0.334106	-0.671376	4.79254	0.0997269	0.19607
228	ENSMUSG00000002617	Zfp40	= = =	= = =	T0	5743	-0.262783	0.739758	0.907282	=	0.803793	0.32332	0.532306	=	-0.0743531	0.937859	0.976285	=	-0.186221	-0.449004	0.354789	0.280436	4.96938	0.742931	0.814976
229	ENSMUSG00000002625	Akap8l	= ↗ =	= up =	T 03	424	-1.23639	0.0821228	0.343035	=	2.02466	0.00645938	0.0337383	↗	0.637156	0.427883	0.707073	=	-0.244328	-1.48072	0.543943	1.1811	4.81059	0.00889769	0.0326705
230	ENSMUSG00000002635	Pdcd2l	= = =	= = =	T0	5743	-0.648967	0.350203	0.677586	=	-0.368717	0.603383	0.76609	=	0.485879	0.556958	0.792713	=	0.549614	-0.0993531	-0.46807	0.017809	5.13851	0.514084	0.625071
231	ENSMUSG00000002658	Gtf2f1	= = =	= = =	T0	5743	1.11658	0.0508989	0.269316	=	0.00956855	0.986755	0.994275	=	-0.997039	0.163632	0.445517	=	-0.592958	0.52362	0.533188	-0.46385	5.71262	0.113546	0.214865
232	ENSMUSG00000002660	Clpp	= = =	= = =	T0	5743	0.208694	0.639354	0.862015	=	0.284377	0.533952	0.71293	=	-1.44395	0.0137966	0.112281	=	0.0622787	0.270972	0.55535	-0.888601	6.39443	0.0963761	0.191061
233	ENSMUSG00000002661	Alkbh7	= = =	= = =	T0	5743	0.469249	0.47747	0.772974	=	-0.225126	0.739664	0.859572	=	0.146072	0.854764	0.944415	=	-0.275891	0.193357	-0.0317686	0.114303	5.68625	0.906436	0.933646
234	ENSMUSG00000002679	Med6	= ↘ =	= down =	T-03	544	0.399947	0.461114	0.761195	=	-1.52045	0.008881	0.0425053	↘	0.533232	0.416886	0.699099	=	0.326955	0.726901	-0.793544	-0.260312	5.69023	0.0539483	0.126128
235	ENSMUSG00000002718	Cse1l	= = =	= = =	T0	5743	0.752415	0.215017	0.546764	=	-0.524125	0.399516	0.604146	=	0.901332	0.210025	0.506631	=	-0.527582	0.224834	-0.299292	0.60204	5.85561	0.34443	0.470715
236	ENSMUSG00000002728	Naa20	= = ↘	= = down	T-01	263	-0.605551	0.288134	0.617963	=	-0.870743	0.140646	0.31231	=	-2.61051	0.00183668	0.0376705	↘	1.54216	0.936611	0.0658675	-2.54464	4.88796	4.22781e-05	0.00045361
237	ENSMUSG00000002731	Prkra	= ↗ =	= up =	T 03	424	-1.01496	0.0803287	0.338701	=	1.57049	0.00937534	0.0441173	↗	-0.34646	0.61758	0.827857	=	0.0625928	-0.952368	0.618117	0.271658	5.89916	0.0732329	0.156939
238	ENSMUSG00000002732	Fkbp7	= = =	= = =	T0	5743	-0.580415	0.359951	0.684249	=	-0.845248	0.199324	0.391608	=	-0.115614	0.882695	0.954898	=	0.886839	0.306424	-0.538824	-0.654439	5.89167	0.0854607	0.175369
239	ENSMUSG00000002741	Ykt6	= = =	= = =	T0	5743	-0.560944	0.362011	0.685214	=	0.380001	0.545108	0.722076	=	0.424216	0.561631	0.795899	=	0.124653	-0.436291	-0.0562893	0.367927	5.62592	0.703984	0.784436
240	ENSMUSG00000002748	Baz1b	= = =	= = =	T0	5743	-0.230146	0.600809	0.843544	=	0.182085	0.686174	0.823429	=	-0.196141	0.714912	0.88568	=	0.130602	-0.0995438	0.0825414	-0.113599	6.62397	0.937791	0.954993
241	ENSMUSG00000002767	Mrpl2	= = =	= = =	T0	5743	0.156529	0.79587	0.927677	=	-0.661118	0.291516	0.498567	=	-0.163696	0.825757	0.931933	=	0.254086	0.410615	-0.250503	-0.414199	5.61511	0.585709	0.686356
242	ENSMUSG00000002768	Mea1	= = =	= = =	T0	5743	-0.0951123	0.810212	0.932199	=	0.159768	0.69417	0.829369	=	-0.415676	0.395443	0.68237	=	0.0953694	0.000257087	0.160025	-0.255651	6.83838	0.850797	0.893924
243	ENSMUSG00000002778	Kdelr1	= = =	= = =	T0	5743	0.222917	0.648115	0.864354	=	-0.286214	0.568879	0.741042	=	-0.131403	0.825911	0.931933	=	0.00876988	0.231687	-0.0545269	-0.18593	6.18594	0.896876	0.926878
244	ENSMUSG00000002797	Ggct	= = =	= = =	T0	5743	-0.263202	0.69968	0.888459	=	-0.661067	0.349852	0.557266	=	0.996524	0.220683	0.517593	=	0.278805	0.0156022	-0.645465	0.351058	4.29352	0.542239	0.649184
245	ENSMUSG00000002804	Nudt14	= = =	= = =	T0	5743	-0.126628	0.834439	0.939858	=	-0.856678	0.1747	0.361011	=	0.000464595	0.999479	0.999479	=	0.523194	0.396566	-0.460112	-0.459648	5.69272	0.287651	0.413359
246	ENSMUSG00000002812	Flii	= = =	= = =	T0	5743	-0.235757	0.726503	0.902096	=	0.618099	0.372085	0.577834	=	-0.350475	0.670899	0.860692	=	-0.044613	-0.28037	0.337729	-0.0127462	4.93028	0.839556	0.885913
247	ENSMUSG00000002820	Atg4d	= = =	= = =	T0	5743	-0.392508	0.578096	0.828419	=	0.628443	0.385397	0.590157	=	0.61517	0.457575	0.726845	=	-0.173633	-0.566141	0.0623018	0.677472	4.0132	0.494209	0.608822
248	ENSMUSG00000002825	Qtrt1	= = =	= = =	T0	5743	0.0780141	0.914414	0.970716	=	0.267134	0.720009	0.846451	=	-0.170639	0.847273	0.941003	=	-0.149418	-0.0714039	0.19573	0.0250916	4.45381	0.968655	0.978656
249	ENSMUSG00000002833	Hdgfl2	= = =	= = =	T0	5743	-1.03722	0.0641842	0.299944	=	1.19244	0.0379341	0.126168	=	-0.746773	0.274834	0.572555	=	0.368386	-0.668834	0.52361	-0.223162	5.90858	0.155449	0.269807
250	ENSMUSG00000002835	Chaf1a	= = =	= = =	T0	5743	-0.235245	0.753489	0.909894	=	-1.36364	0.086227	0.224755	=	0.335933	0.71503	0.88569	=	0.774269	0.539024	-0.824613	-0.48868	4.54922	0.151881	0.265915
251	ENSMUSG00000002844	Adprh	= = =	= = =	T0	5743	-0.31609	0.472312	0.769224	=	0.745624	0.100832	0.248394	=	-0.693453	0.205491	0.499896	=	0.0376188	-0.278471	0.467153	-0.2263	7.16201	0.351645	0.478566
252	ENSMUSG00000002845	Tmem39a	= = =	= = =	T0	5743	-1.52163	0.0289104	0.199669	=	0.761419	0.273838	0.478097	=	-0.803689	0.341401	0.637879	=	0.961437	-0.560196	0.201224	-0.602465	4.89037	0.0908732	0.183144
253	ENSMUSG00000002846	Timmdc1	= = =	= = =	T0	5743	-0.326292	0.671498	0.876806	=	0.888585	0.262363	0.466973	=	-0.702948	0.460867	0.728176	=	-0.0238365	-0.350128	0.538456	-0.164491	4.2703	0.694381	0.776955
254	ENSMUSG00000002870	Mcm2	= = =	= = =	T0	5743	-0.547242	0.390189	0.707866	=	0.380085	0.558856	0.732574	=	-2.05706	0.0174143	0.129168	=	0.734653	0.187411	0.567496	-1.48956	6.23118	0.0714238	0.154283
255	ENSMUSG00000002871	Tpra1	↗ ↘ =	up down =	T 06	97	2.13998	0.00306935	0.0553983	↗	-3.87396	4.65056e-06	0.000120292	↘	1.06629	0.220295	0.517593	=	0.0654214	2.2054	-1.66856	-0.602263	4.21635	5.58053e-06	8.00797e-05
256	ENSMUSG00000002881	Nab1	= = =	= = =	T0	5743	0.81089	0.283666	0.613983	=	-1.86482	0.0219939	0.0834798	=	2.24375	0.0136831	0.111918	=	-0.236695	0.574196	-1.29062	0.953122	4.40992	0.0591185	0.134702
257	ENSMUSG00000002900	Lamb1	= ↘ =	= down =	T-03	544	0.884749	0.109086	0.394774	=	-2.65694	2.4349e-05	0.000435694	↘	-0.742284	0.3022	0.597631	=	0.85048	1.73523	-0.921713	-1.664	5.65894	3.29474e-06	5.13784e-05
258	ENSMUSG00000002948	Map2k7	↘ = =	down = =	T-09	80	-2.16842	0.00220816	0.044181	↘	0.573741	0.406869	0.610379	=	1.82171	0.0194889	0.138364	=	0.884018	-1.2844	-0.710661	1.11105	4.06856	0.00230053	0.011469
259	ENSMUSG00000002949	Timm44	= = =	= = =	T0	5743	1.31193	0.0320839	0.210512	=	-1.35211	0.0328228	0.113248	=	-0.876197	0.254973	0.551129	=	-0.0888393	1.22309	-0.129026	-1.00522	5.16481	0.014478	0.0475881
260	ENSMUSG00000002957	Ap2a2	= = =	= = =	T0	5743	-0.66744	0.267048	0.597346	=	0.189236	0.757015	0.869904	=	0.324555	0.650207	0.846853	=	0.324824	-0.342617	-0.153381	0.171174	5.42426	0.687676	0.77145
261	ENSMUSG00000002968	Med25	= = =	= = =	T0	5743	0.650205	0.283273	0.61368	=	-0.00403529	0.994791	0.9967	=	-1.01284	0.188196	0.478897	=	-0.232426	0.417779	0.413744	-0.599097	5.6742	0.408452	0.531897
262	ENSMUSG00000002981	Clptm1	= = =	= = =	T0	5743	0.0205743	0.976134	0.993744	=	1.29969	0.0697151	0.194179	=	-0.17575	0.831796	0.933257	=	-0.62134	-0.600765	0.698928	0.523177	4.2426	0.125246	0.231561
263	ENSMUSG00000002984	Tomm40	= = =	= = =	T0	5743	0.175872	0.794767	0.926936	=	1.07758	0.125392	0.288817	=	-1.43682	0.101668	0.347977	=	-0.311491	-0.135619	0.941963	-0.494853	4.96522	0.162474	0.27799
264	ENSMUSG00000002985	Apoe	↘ = ↗	down = up	T-08	11	-2.50147	5.12298e-06	0.000743498	↘	-0.0402273	0.936989	0.971064	=	3.15867	3.96058e-07	0.000134032	↗	1.10654	-1.39492	-1.43515	1.72352	7.65683	2.86485e-09	1.36072e-07
265	ENSMUSG00000002996	Hbp1	= = =	= = =	T0	5743	0.743459	0.193714	0.522076	=	-0.644645	0.273	0.47733	=	-1.97584	0.0116985	0.102462	=	0.258689	1.00215	0.357503	-1.61834	5.66475	0.014103	0.0466578
266	ENSMUSG00000002997	Prkar2b	= = =	= = =	T0	5743	-0.506731	0.48675	0.778071	=	1.61934	0.034362	0.11692	=	-0.019381	0.982218	0.992438	=	-0.424778	-0.931509	0.687834	0.668453	5.56485	0.102546	0.199919
267	ENSMUSG00000003031	Cdkn1b	= = =	= = =	T0	5743	0.0248293	0.964435	0.989408	=	-0.583017	0.311615	0.520991	=	1.58497	0.0172951	0.128519	=	-0.123357	-0.0985272	-0.681545	0.903429	6.15938	0.114129	0.215722
268	ENSMUSG00000003032	Klf4	= ↘ =	= down =	T-03	544	1.77027	0.018238	0.157807	=	-2.44656	0.00243064	0.0163695	↘	-0.0274389	0.976017	0.989788	=	-0.0975638	1.67271	-0.773852	-0.801291	4.99676	0.00307796	0.0142771
269	ENSMUSG00000003033	Ap1m1	= ↗ =	= up =	T 03	424	-1.14637	0.0140491	0.133928	=	1.75758	0.00034004	0.00351822	↗	-0.281714	0.608162	0.824623	=	0.0514155	-1.09495	0.662625	0.380911	6.2637	0.0037756	0.0167367
270	ENSMUSG00000003037	Rab8a	= = =	= = =	T0	5743	-0.0569742	0.9068	0.968446	=	-0.15808	0.751814	0.866625	=	-1.44658	0.0243149	0.159202	=	0.483416	0.426442	0.268363	-1.17822	6.01389	0.0657948	0.145411
271	ENSMUSG00000003038	Hmgn2	= = ↘	= = down	T-01	263	0.449601	0.192205	0.520363	=	-0.373026	0.292058	0.499187	=	-1.54135	0.000862813	0.0238359	↘	0.23465	0.684251	0.311225	-1.23013	7.30737	0.000975921	0.00579842
272	ENSMUSG00000003039	Fam32a	= = =	= = =	T0	5743	-0.212495	0.670966	0.876774	=	0.627363	0.223461	0.421004	=	-0.813543	0.195258	0.487016	=	0.0490753	-0.16342	0.463944	-0.349599	5.87229	0.498678	0.612193
273	ENSMUSG00000003062	Stard3nl	= = =	= = =	T0	5743	-1.08645	0.0372581	0.227823	=	1.03188	0.0518781	0.159182	=	0.293889	0.62862	0.834121	=	0.225423	-0.861025	0.170856	0.464746	6.32914	0.109067	0.209024
274	ENSMUSG00000003068	Stk11	= = =	= = =	T0	5743	0.949104	0.173153	0.496487	=	0.111497	0.874731	0.939012	=	-1.27587	0.152538	0.429818	=	-0.44861	0.500495	0.611991	-0.663876	5.0157	0.257557	0.383338
275	ENSMUSG00000003070	Efna2	= = =	= = =	T0	5743	0.80738	0.273543	0.603538	=	0.667701	0.375312	0.580626	=	0.0466526	0.957819	0.985359	=	-0.951048	-0.143669	0.524032	0.570685	5.07245	0.191671	0.31304
276	ENSMUSG00000003072	Atp5d	= = =	= = =	T0	5743	0.166028	0.561346	0.821191	=	-0.274199	0.351352	0.558897	=	0.0757596	0.826905	0.932074	=	-0.00636159	0.159667	-0.114532	-0.0387729	8.80394	0.817917	0.869518
277	ENSMUSG00000003099	Ppp5c	= = =	= = =	T0	5743	0.289299	0.646455	0.864058	=	0.567895	0.381151	0.585754	=	-0.457914	0.555549	0.792304	=	-0.386444	-0.0971444	0.470751	0.0128372	5.26901	0.582404	0.683272
278	ENSMUSG00000003119	Cdk12	= = =	= = =	T0	5743	0.719794	0.298232	0.628068	=	-1.07999	0.134222	0.303024	=	0.648941	0.433215	0.710535	=	-0.162087	0.557707	-0.52228	0.126661	5.55082	0.475536	0.593471
279	ENSMUSG00000003131	Pafah1b2	= = =	= = =	T0	5743	-0.395711	0.222122	0.556349	=	0.237791	0.472367	0.663422	=	0.409706	0.289168	0.585896	=	0.075461	-0.32025	-0.0824585	0.327247	7.11206	0.372629	0.498188
280	ENSMUSG00000003161	Sri	= = =	= = =	T0	5743	-0.484382	0.377519	0.69759	=	0.336528	0.548518	0.725169	=	0.0334872	0.959578	0.985795	=	0.186651	-0.297731	0.0387967	0.0722839	6.28303	0.844714	0.889892
281	ENSMUSG00000003166	Dgcr2	= = ↘	= = down	T-01	263	0.483642	0.374419	0.694776	=	-0.0153551	0.978023	0.991451	=	-1.93859	0.00870777	0.0874222	↘	0.129595	0.613237	0.597882	-1.34071	6.05867	0.0468921	0.113621
282	ENSMUSG00000003184	Irf3	= ↘ =	= down =	T-03	544	0.823546	0.224012	0.558105	=	-3.21549	5.40913e-05	0.000812069	↘	0.782161	0.355759	0.651809	=	0.794546	1.61809	-1.5974	-0.815239	4.96362	0.000203206	0.00165044
283	ENSMUSG00000003199	Mpnd	= = =	= = =	T0	5743	-0.264876	0.643593	0.863296	=	1.53307	0.0113861	0.0511495	=	-1.91173	0.0125362	0.106318	=	-0.0899482	-0.354824	1.17825	-0.733477	5.67355	0.0119509	0.0411467
284	ENSMUSG00000003200	Sh3gl1	= = =	= = =	T0	5743	-0.204918	0.765248	0.913619	=	-0.124686	0.859499	0.930036	=	-0.283602	0.736765	0.895663	=	0.286932	0.082014	-0.042672	-0.326274	5.37285	0.896964	0.926878
285	ENSMUSG00000003226	Ranbp2	= = =	= = =	T0	5743	0.250288	0.630678	0.858305	=	-0.740878	0.170557	0.355378	=	0.970744	0.11886	0.375928	=	-0.0599631	0.190325	-0.550553	0.420191	6.7364	0.406572	0.530141
286	ENSMUSG00000003234	Abcf3	= = =	= = =	T0	5743	0.261778	0.703959	0.890585	=	0.366973	0.603684	0.766233	=	0.742809	0.363341	0.656647	=	-0.565522	-0.303744	0.0632288	0.806037	4.79949	0.340389	0.466237
287	ENSMUSG00000003235	Esi2b5	= ↘ =	= down =	T-03	544	1.49298	0.0346196	0.220008	=	-2.22161	0.00341119	0.0209574	↘	0.742996	0.373504	0.665162	=	-0.194677	1.2983	-0.923309	-0.180313	4.67782	0.0143781	0.0473556
288	ENSMUSG00000003269	Cyth2	= = =	= = =	T0	5743	-0.425121	0.500548	0.787116	=	1.32027	0.04523	0.144073	=	-1.37168	0.0909869	0.327605	=	0.00162807	-0.423493	0.896773	-0.474907	5.50575	0.134675	0.243887
289	ENSMUSG00000003279	Dlgap1	= ↗ ↗	= up up	T 04	31	0.821161	0.228172	0.562441	=	2.4147	0.000657337	0.00594531	↗	2.91536	0.000139456	0.0086328	↗	-2.55206	-1.7309	0.683798	3.59916	4.74378	3.8514e-14	6.80024e-12
290	ENSMUSG00000003299	Mrpl4	= = =	= = =	T0	5743	0.222034	0.662451	0.873021	=	-0.521774	0.320656	0.529768	=	-0.836425	0.195606	0.487336	=	0.303468	0.525502	0.00372773	-0.832697	6.2702	0.208294	0.331369
291	ENSMUSG00000003308	Keap1	= = =	= = =	T0	5743	1.48397	0.0339099	0.217548	=	-0.713775	0.311208	0.520634	=	-1.37947	0.122869	0.382062	=	-0.41122	1.07275	0.358971	-1.0205	5.0246	0.0550818	0.127967
292	ENSMUSG00000003316	Glg1	= = =	= = =	T0	5743	1.06271	0.0172839	0.153674	=	-0.380303	0.398131	0.602501	=	0.0446215	0.933026	0.974821	=	-0.618033	0.444673	0.0643695	0.108991	6.79342	0.121108	0.22602
293	ENSMUSG00000003344	Btbd2	= = =	= = =	T0	5743	0.267317	0.64336	0.863237	=	0.108757	0.854322	0.928268	=	-0.543466	0.448504	0.721497	=	-0.118999	0.148317	0.257074	-0.286392	5.86203	0.844261	0.889606
294	ENSMUSG00000003345	Csnk1g2	= = =	= = =	T0	5743	1.11759	0.0878147	0.355372	=	-1.12594	0.0961132	0.240861	=	-0.134026	0.86583	0.950188	=	-0.241722	0.875873	-0.250063	-0.384089	5.43824	0.188069	0.308647
295	ENSMUSG00000003346	Abhd17a	= = =	= = =	T0	5743	0.973755	0.167106	0.488389	=	-0.248917	0.728035	0.852523	=	-1.64709	0.0762909	0.298631	=	-0.194086	0.779669	0.530752	-1.11634	4.82536	0.157807	0.272468
296	ENSMUSG00000003348	Mob3a	= = =	= = =	T0	5743	0.231859	0.748173	0.909544	=	-1.03556	0.171035	0.356009	=	-0.0836247	0.925461	0.972857	=	0.364791	0.59665	-0.438908	-0.522533	4.41172	0.415439	0.538492
297	ENSMUSG00000003352	Cacnb3	= = =	= = =	T0	5743	-0.204788	0.765322	0.913619	=	0.534398	0.448224	0.64284	=	-0.296778	0.723573	0.889469	=	-0.0394133	-0.244201	0.290196	-0.00658138	4.82611	0.895544	0.926221
298	ENSMUSG00000003355	Fkbp11	= ↘ =	= down =	T-03	544	1.2746	0.0730831	0.321028	=	-1.96593	0.0095474	0.0446939	↘	-1.27639	0.168485	0.451629	=	0.346114	1.62071	-0.345217	-1.62161	4.98057	0.00300708	0.0140932
299	ENSMUSG00000003360	Ddx23	= = =	= = =	T0	5743	0.0520942	0.9382	0.979946	=	0.0551266	0.936255	0.970767	=	0.148949	0.854331	0.944194	=	-0.103871	-0.051777	0.00334964	0.152298	4.23971	0.990348	0.993709
300	ENSMUSG00000003363	Pld3	= = =	= = =	T0	5743	0.341306	0.565638	0.822875	=	-0.158099	0.795394	0.894686	=	1.28756	0.0680957	0.279309	=	-0.49882	-0.157515	-0.315613	0.971948	5.65558	0.141759	0.252659
301	ENSMUSG00000003378	Grik5	= = =	= = =	T0	5743	-0.83473	0.231582	0.565206	=	1.57212	0.0306026	0.107321	=	0.188034	0.818685	0.928695	=	-0.20702	-1.04175	0.530368	0.718401	4.78134	0.101816	0.199042
302	ENSMUSG00000003380	Rabac1	= = =	= = =	T0	5743	0.189431	0.637372	0.861728	=	0.13632	0.741006	0.860639	=	0.569416	0.236486	0.533243	=	-0.352587	-0.163156	-0.026836	0.54258	7.14525	0.273972	0.398793
303	ENSMUSG00000003382	Etv3	= = =	= = =	T0	5743	1.22372	0.0911511	0.362551	=	-0.154297	0.83198	0.914389	=	0.303797	0.721841	0.88884	=	-0.916593	0.30713	0.152833	0.45663	4.071	0.286912	0.412754
304	ENSMUSG00000003402	Prkcsh	= = =	= = =	T0	5743	-0.179011	0.731285	0.903631	=	-0.558582	0.299467	0.507434	=	1.17863	0.0579648	0.258177	=	0.118892	-0.0601188	-0.6187	0.559927	6.24859	0.28036	0.405897
305	ENSMUSG00000003410	Elavl3	↘ ↗ =	down up =	T-06	264	-2.00853	7.88844e-05	0.00490528	↘	3.06841	3.39594e-08	2.22434e-06	↗	1.07656	0.0496113	0.235089	=	-0.29695	-2.30548	0.762932	1.8395	7.45582	4.5264e-10	2.60733e-08
306	ENSMUSG00000003411	Rab3b	= = ↗	= = up	T 01	232	-0.526665	0.40434	0.720502	=	-0.343106	0.595416	0.760252	=	2.72632	0.000386323	0.0158343	↗	-0.115028	-0.641693	-0.984799	1.74152	6.06009	0.000787706	0.00481396
307	ENSMUSG00000003421	Nosip	= = =	= = =	T0	5743	0.763648	0.227699	0.561606	=	-1.19143	0.072019	0.19822	=	0.601184	0.427819	0.707073	=	-0.127319	0.636329	-0.555097	0.046087	4.88047	0.315892	0.442377
308	ENSMUSG00000003423	Pih1d1	= = =	= = =	T0	5743	1.49239	0.011341	0.116258	=	-1.12322	0.0610534	0.177479	=	0.663247	0.333406	0.629603	=	-0.723492	0.768896	-0.354326	0.308921	5.49863	0.0534406	0.125446
309	ENSMUSG00000003429	Rps11	= = =	= = =	T0	5743	0.0886519	0.570708	0.825974	=	-0.226496	0.160099	0.341032	=	-0.17249	0.367283	0.660683	=	0.0898819	0.178534	-0.0479626	-0.220453	10.7732	0.169704	0.286735
310	ENSMUSG00000003435	Supt5	= = =	= = =	T0	5743	0.815753	0.198735	0.529048	=	0.378257	0.558516	0.732508	=	-0.579029	0.458996	0.727959	=	-0.656186	0.159567	0.537824	-0.0412054	5.34666	0.308209	0.434672
311	ENSMUSG00000003437	Paf1	= = =	= = =	T0	5743	0.047566	0.944166	0.981962	=	-0.103398	0.882196	0.943037	=	0.0292019	0.971834	0.98826	=	0.0087241	0.0562901	-0.047108	-0.0179061	4.6159	0.999056	0.999367
312	ENSMUSG00000003438	Timm50	= = =	= = =	T0	5743	0.129716	0.802206	0.929593	=	-0.708493	0.187622	0.376171	=	-0.421058	0.51321	0.764702	=	0.362224	0.49194	-0.216553	-0.637611	6.3177	0.248452	0.374384
313	ENSMUSG00000003444	Med29	= = =	= = =	T0	5743	0.126085	0.841219	0.942285	=	-0.645352	0.322639	0.531968	=	-1.64136	0.0529703	0.244446	=	0.638453	0.764538	0.119186	-1.52218	4.22139	0.0569246	0.131012
314	ENSMUSG00000003452	Bicd1	= = ↗	= = up	T 01	232	-0.0398578	0.957788	0.986576	=	0.974511	0.209786	0.403	=	2.40052	0.00692761	0.0760351	↗	-1.05749	-1.09735	-0.122839	2.27768	5.86129	9.01748e-05	0.000845727
315	ENSMUSG00000003458	Ncstn	= = =	= = =	T0	5743	1.30671	0.057837	0.286204	=	-0.836375	0.232467	0.432114	=	-1.57521	0.0809342	0.306777	=	-0.168042	1.13867	0.302293	-1.27292	4.35841	0.0427346	0.106241
316	ENSMUSG00000003464	Pex19	= = =	= = =	T0	5743	-1.07232	0.0741543	0.322829	=	0.144408	0.811077	0.902381	=	0.795806	0.255056	0.551129	=	0.533084	-0.539235	-0.394828	0.400979	5.58659	0.199973	0.322275
317	ENSMUSG00000003518	Dusp3	= = =	= = =	T0	5743	0.638307	0.385238	0.704708	=	0.675125	0.368026	0.574267	=	-0.269366	0.761756	0.904598	=	-0.748951	-0.110644	0.564481	0.295115	3.86767	0.336267	0.46236
318	ENSMUSG00000003527	Ess2	= = =	= = =	T0	5743	1.0645	0.146379	0.460989	=	-0.803372	0.284609	0.4902	=	-0.828595	0.369111	0.662524	=	-0.189543	0.874961	0.0715887	-0.757006	4.83239	0.265143	0.390338
319	ENSMUSG00000003528	Slc25a1	= = =	= = =	T0	5743	1.40738	0.0674223	0.308634	=	-0.4151	0.591635	0.758732	=	0.562432	0.532085	0.775119	=	-0.988592	0.418787	0.00368653	0.566119	4.85426	0.240971	0.366788
320	ENSMUSG00000003531	Dgcr6	= = =	= = =	T0	5743	-0.519767	0.432012	0.741662	=	0.650464	0.337389	0.544678	=	-0.877709	0.289935	0.586438	=	0.284021	-0.235747	0.414717	-0.462992	4.81689	0.618217	0.714756
321	ENSMUSG00000003534	Ddr1	= = =	= = =	T0	5743	0.968981	0.0945582	0.370121	=	-0.165707	0.777882	0.883928	=	-0.878065	0.225767	0.5228	=	-0.424366	0.544615	0.378908	-0.499157	5.63349	0.23429	0.360261
322	ENSMUSG00000003541	Ier3	= ↘ ↗	= down up	T-02	149	1.0885	0.112148	0.400382	=	-3.31246	4.39406e-05	0.00069433	↘	3.18939	0.000232868	0.0114627	↗	0.0425067	1.131	-2.18145	1.00794	4.64443	0.000394598	0.00283121
323	ENSMUSG00000003545	Fosb	↗ = =	up = =	T 09	151	3.20712	7.82602e-05	0.00490528	↗	-1.16094	0.120134	0.280623	=	0.974322	0.253601	0.549413	=	-2.06845	1.13867	-0.0222704	0.952051	4.81866	0.000715634	0.00448574
324	ENSMUSG00000003549	Ercc1	= ↘ =	= down =	T-03	544	1.50033	0.0227374	0.175712	=	-1.91356	0.00592262	0.0318989	↘	1.46875	0.0557605	0.25243	=	-0.535657	0.964675	-0.948884	0.519865	5.31458	0.0176093	0.0549846
325	ENSMUSG00000003559	As3mt	↘ ↗ =	down up =	T-06	264	-2.01459	0.00686109	0.0876191	↘	1.97316	0.00897513	0.0427896	↗	0.40501	0.62359	0.831113	=	0.423111	-1.59148	0.381679	0.786689	4.43807	0.0232684	0.0677854
326	ENSMUSG00000003581	Rnf215	= = =	= = =	T0	5743	1.12357	0.109667	0.395522	=	-1.45835	0.0476197	0.149101	=	0.0119963	0.98896	0.995354	=	-0.116499	1.00707	-0.451284	-0.439288	3.8916	0.133413	0.242033
327	ENSMUSG00000003623	Crot	= ↘ =	= down =	T-03	544	0.574775	0.395341	0.711334	=	-2.56316	0.000816289	0.0069715	↘	-0.0444743	0.959181	0.98576	=	0.861618	1.43639	-1.12677	-1.17124	4.80816	0.00120892	0.00685964
328	ENSMUSG00000003660	Snrnp200	= = =	= = =	T0	5743	0.839594	0.0892502	0.357241	=	0.0898521	0.857644	0.929661	=	-0.769705	0.210565	0.50748	=	-0.482195	0.357399	0.447251	-0.322454	6.39438	0.182523	0.302356
329	ENSMUSG00000003662	Ciao1	= = =	= = =	T0	5743	0.401377	0.551948	0.817513	=	-0.671017	0.336764	0.544318	=	-0.212921	0.798229	0.918045	=	0.0877057	0.489083	-0.181934	-0.394855	4.3979	0.681964	0.767268
330	ENSMUSG00000003680	Taf6l	= ↘ =	= down =	T-03	544	0.370582	0.488238	0.778918	=	-2.13078	0.000335213	0.00348286	↘	0.208281	0.752092	0.901188	=	0.735386	1.10597	-1.02482	-0.816536	6.05774	0.000594791	0.00387636
331	ENSMUSG00000003721	Insig2	= = =	= = =	T0	5743	1.1969	0.128995	0.430537	=	0.435734	0.584609	0.752011	=	-1.03652	0.293088	0.588596	=	-0.856409	0.340486	0.77622	-0.260297	5.11967	0.203098	0.325678
332	ENSMUSG00000003731	Kpna6	= = =	= = =	T0	5743	1.59708	0.021301	0.170787	=	-0.01402	0.983698	0.993484	=	0.429752	0.59188	0.813126	=	-1.29824	0.298843	0.284823	0.714575	4.52875	0.0491388	0.117765
333	ENSMUSG00000003778	Brd8	= = =	= = =	T0	5743	-0.685178	0.0372103	0.227823	=	0.544979	0.103159	0.252012	=	0.551948	0.153238	0.431106	=	0.103407	-0.581771	-0.0367921	0.515156	6.95874	0.0376517	0.0971043
334	ENSMUSG00000003779	Ksi20a	= = =	= = =	T0	5743	-0.815795	0.225055	0.558819	=	-0.536548	0.436534	0.632565	=	-1.68071	0.0648148	0.273326	=	1.3003	0.484503	-0.052045	-1.73276	4.6023	0.00919142	0.0335066
335	ENSMUSG00000003808	Farsa	= = =	= = =	T0	5743	0.532667	0.367528	0.688999	=	-0.490099	0.420267	0.619831	=	-0.469829	0.521804	0.769723	=	-0.0369933	0.495673	0.0055745	-0.464254	5.74053	0.585995	0.686592
336	ENSMUSG00000003809	Gcdh	= = =	= = =	T0	5743	0.930654	0.200167	0.530808	=	0.0851424	0.908127	0.956143	=	0.114244	0.895459	0.961518	=	-0.769123	0.161531	0.246674	0.360918	4.75833	0.449632	0.56981
337	ENSMUSG00000003810	Mast2	= = =	= = =	T0	5743	0.381771	0.546956	0.815592	=	0.294523	0.650323	0.798356	=	0.0814293	0.915187	0.969359	=	-0.453947	-0.0721762	0.222347	0.303777	4.81997	0.679868	0.765759
338	ENSMUSG00000003813	Rad23a	= = =	= = =	T0	5743	-0.118955	0.850418	0.946437	=	-0.150038	0.81685	0.905604	=	-0.921533	0.2507	0.5468	=	0.394618	0.275664	0.125625	-0.795908	5.14049	0.508283	0.62042
339	ENSMUSG00000003814	Calr	= = =	= = =	T0	5743	0.642169	0.0428149	0.242498	=	-0.320683	0.320626	0.529768	=	-0.852243	0.0330484	0.190368	=	-0.108224	0.533944	0.213262	-0.638982	7.29896	0.0214167	0.0635768
340	ENSMUSG00000003824	Syce2	= = =	= = =	T0	5743	-0.535826	0.354213	0.680218	=	0.96776	0.104937	0.25504	=	-0.929068	0.199828	0.493315	=	0.150256	-0.38557	0.582191	-0.346877	5.88745	0.34652	0.472856
341	ENSMUSG00000003847	Nfat5	= = ↗	= = up	T 01	232	0.530083	0.325734	0.653883	=	-1.30973	0.0217394	0.0829026	=	1.72604	0.00773086	0.0809202	↗	-0.17421	0.355873	-0.953853	0.77219	6.37171	0.0408076	0.102772
342	ENSMUSG00000003848	Nob1	= = =	= = =	T0	5743	0.461646	0.438527	0.74544	=	-0.00144126	0.998108	0.998723	=	-0.0258324	0.971505	0.98826	=	-0.339056	0.12259	0.121149	0.0953166	5.34564	0.842296	0.887882
343	ENSMUSG00000003868	Ruvbl2	= = =	= = =	T0	5743	-0.416436	0.435944	0.744122	=	-1.21444	0.0311131	0.108548	=	0.92497	0.148535	0.424192	=	0.688306	0.271871	-0.942574	-0.0176035	6.34356	0.0345021	0.0910711
344	ENSMUSG00000003873	Bax	= = =	= = =	T0	5743	0.0953957	0.843807	0.943345	=	-0.123512	0.80386	0.898818	=	-0.889982	0.147757	0.423162	=	0.212705	0.308101	0.184588	-0.705394	6.32737	0.401893	0.525041
345	ENSMUSG00000003923	Tfam	= = =	= = =	T0	5743	1.35906	0.037543	0.228657	=	-0.5984	0.363873	0.570647	=	-0.744302	0.354837	0.650935	=	-0.534016	0.82504	0.226639	-0.517663	5.54642	0.140549	0.251428
346	ENSMUSG00000003929	Zfp81	= = =	= = =	T0	5743	0.241626	0.70961	0.89318	=	-0.583889	0.384034	0.588681	=	1.49487	0.0529378	0.244435	=	-0.262993	-0.0213671	-0.605256	0.889617	5.78164	0.242382	0.36838
347	ENSMUSG00000003934	Efnb3	= ↗ =	= up =	T 03	424	-1.11151	0.0819644	0.342975	=	3.08469	1.71496e-05	0.000326203	↗	-0.535858	0.480589	0.742172	=	-0.574747	-1.68626	1.39843	0.862575	6.21624	4.15166e-05	0.000446256
348	ENSMUSG00000003948	Mmd	= = =	= = =	T0	5743	1.28458	0.0910916	0.362492	=	-0.186693	0.807232	0.900841	=	0.537975	0.54612	0.785527	=	-1.00458	0.279997	0.0933047	0.631279	4.82565	0.240049	0.365862
349	ENSMUSG00000003955	Fam162a	↗ ↘ =	up down =	T 06	97	2.23044	6.9589e-09	3.29758e-06	↗	-3.06094	1.46166e-12	4.566e-10	↘	-0.804538	0.067296	0.278305	=	0.0587744	2.28922	-0.771727	-1.57626	8.10189	3.19483e-17	1.23564e-14
350	ENSMUSG00000003970	Rpl8	= = =	= = =	T0	5743	0.210888	0.0916433	0.363665	=	-0.439711	0.000813783	0.00697093	=	-0.330296	0.0324802	0.188566	=	0.144264	0.355151	-0.0845598	-0.414855	10.8343	1.20159e-05	0.000155156
351	ENSMUSG00000003992	Ssbp2	= = ↗	= = up	T 01	232	-0.168713	0.60167	0.843855	=	-0.168362	0.611804	0.772031	=	1.43288	0.000264489	0.0126071	↗	-0.147505	-0.316218	-0.484579	0.948302	7.60234	0.000993513	0.00589001
352	ENSMUSG00000004018	Fancl	= ↘ =	= down =	T-03	544	-0.520956	0.466465	0.765225	=	-2.83629	0.000606666	0.00559926	↘	0.229416	0.806006	0.922503	=	1.75151	1.23055	-1.60574	-1.37632	4.28201	6.89795e-05	0.000678039
353	ENSMUSG00000004032	Gstm5	↘ = =	down = =	T-09	80	-1.76232	2.37818e-08	1.01661e-05	↘	0.792987	0.00752013	0.0378133	=	0.539323	0.110166	0.360251	=	0.790415	-0.971904	-0.178917	0.360406	7.17694	2.18475e-07	5.34474e-06
354	ENSMUSG00000004035	Gstm7	↘ ↗ =	down up =	T-06	264	-2.17524	0.000927252	0.0244979	↘	3.20983	5.79702e-06	0.000142677	↗	-1.72728	0.0296137	0.179361	=	0.458338	-1.7169	1.49292	-0.234356	5.14887	6.4175e-05	0.000638761
355	ENSMUSG00000004040	Stat3	= = =	= = =	T0	5743	1.23893	0.107327	0.392134	=	-1.81516	0.0259329	0.0948431	=	-0.279948	0.767273	0.906635	=	0.0483702	1.2873	-0.527861	-0.807809	4.95278	0.053134	0.124986
356	ENSMUSG00000004044	Cavin1	↗ ↘ =	up down =	T 06	97	2.77593	0.000178758	0.00829641	↗	-3.58067	1.11152e-05	0.000231046	↘	0.322728	0.708004	0.880776	=	-0.372295	2.40363	-1.17703	-0.854305	4.87015	1.06668e-06	2.02419e-05
357	ENSMUSG00000004056	Akt2	= = =	= = =	T0	5743	-0.595926	0.380381	0.699446	=	1.18249	0.0911604	0.232944	=	0.396128	0.616169	0.827605	=	-0.243333	-0.839259	0.343232	0.73936	4.0564	0.186747	0.307285
358	ENSMUSG00000004069	Dnaja3	= = =	= = =	T0	5743	-0.63169	0.371707	0.692779	=	0.27796	0.70028	0.833802	=	0.523633	0.531241	0.774768	=	0.203879	-0.427811	-0.14985	0.373782	4.07861	0.741469	0.813702
359	ENSMUSG00000004070	Hmox2	= = =	= = =	T0	5743	-0.964459	0.0661145	0.304806	=	-0.147568	0.780213	0.885271	=	0.313435	0.613028	0.826277	=	0.71877	-0.245689	-0.393258	-0.0798229	6.47685	0.114726	0.216699
360	ENSMUSG00000004071	Cdip1	= = =	= = =	T0	5743	0.678249	0.251277	0.586048	=	0.668864	0.269666	0.474384	=	-0.486508	0.50228	0.759404	=	-0.721492	-0.0432427	0.625621	0.139114	5.44599	0.160612	0.275586
361	ENSMUSG00000004085	Map3k20	= = =	= = =	T0	5743	1.06179	0.162621	0.482752	=	-1.04931	0.181366	0.368724	=	-0.144797	0.87591	0.952999	=	-0.235492	0.826301	-0.223006	-0.367803	4.44289	0.369927	0.495719
362	ENSMUSG00000004096	Cwc15	= = =	= = =	T0	5743	-0.277567	0.251716	0.586048	=	0.322717	0.193788	0.384639	=	-0.457157	0.12643	0.387058	=	0.161106	-0.116461	0.206256	-0.250901	8.12824	0.299349	0.425129
363	ENSMUSG00000004099	Dnmt1	↘ = =	down = =	T-09	80	-1.62	0.000528931	0.016523	↘	1.08596	0.0189241	0.0743599	=	0.300916	0.567693	0.79886	=	0.596793	-1.02321	0.0627516	0.363667	6.47383	0.00567431	0.0229628
364	ENSMUSG00000004100	Ppan	= ↘ =	= down =	T-03	544	0.0592066	0.929385	0.976642	=	-3.03623	0.000113615	0.00147881	↘	1.11302	0.186125	0.476401	=	1.19546	1.25466	-1.78157	-0.668552	4.71017	0.000237368	0.00186451
365	ENSMUSG00000004110	Cacna1e	↗ = =	up = =	T 09	151	2.00325	0.00471978	0.070727	↗	1.14685	0.0981231	0.244091	=	1.59604	0.0418564	0.214755	=	-2.47487	-0.471623	0.675228	2.27127	5.03277	2.91338e-07	6.83824e-06
366	ENSMUSG00000004113	Cacna1b	= = =	= = =	T0	5743	-1.18805	0.0964418	0.372823	=	1.32166	0.0706831	0.195734	=	1.0791	0.188269	0.478897	=	-0.0395624	-1.22762	0.0940395	1.17314	4.8903	0.0393645	0.100068
367	ENSMUSG00000004151	Etv1	= = =	= = =	T0	5743	0.685036	0.360466	0.684312	=	1.78129	0.0225902	0.085259	=	0.743469	0.387361	0.676007	=	-1.59029	-0.905252	0.876035	1.6195	4.75584	0.00040003	0.00285756
368	ENSMUSG00000004207	Psap	= = =	= = =	T0	5743	0.156313	0.725869	0.902096	=	-0.358694	0.434897	0.631433	=	1.27614	0.016796	0.125809	=	-0.256922	-0.100609	-0.459303	0.816834	6.08185	0.0821484	0.170555
369	ENSMUSG00000004263	Atn1	= = =	= = =	T0	5743	0.531645	0.353813	0.679796	=	0.77701	0.187002	0.375483	=	-1.08328	0.136041	0.406522	=	-0.516419	0.0152265	0.792236	-0.291044	4.49363	0.119261	0.223498
370	ENSMUSG00000004264	Phb2	= = ↘	= = down	T-01	263	-0.0855836	0.856815	0.949183	=	-0.329207	0.500148	0.686414	=	-2.34379	0.000511197	0.0181449	↘	0.814739	0.729155	0.399948	-1.94384	6.15076	0.000736932	0.00459705
371	ENSMUSG00000004268	Emg1	= = =	= = =	T0	5743	0.252274	0.470841	0.767638	=	-0.881587	0.0164264	0.0670092	=	-0.935309	0.0377373	0.202802	=	0.485415	0.737689	-0.143898	-1.07921	7.47307	0.000616805	0.00399179
372	ENSMUSG00000004270	Lpcat3	= = ↗	= = up	T 01	232	-0.133879	0.856495	0.949127	=	-1.57014	0.0501086	0.154982	=	3.05886	0.000857982	0.0237834	↗	0.120765	-0.0131134	-1.58326	1.47561	4.19821	0.00985564	0.0355135
373	ENSMUSG00000004285	Atp6v1f	= = =	= = =	T0	5743	0.196912	0.458735	0.759756	=	-0.26233	0.337345	0.544678	=	-0.0879095	0.786076	0.914555	=	0.00545791	0.20237	-0.0599593	-0.147869	7.89042	0.678537	0.76495
374	ENSMUSG00000004317	Clcn5	= = =	= = =	T0	5743	-0.394486	0.579514	0.829134	=	-0.520186	0.478612	0.668838	=	0.970666	0.251545	0.54744	=	0.313292	-0.0811949	-0.601381	0.369285	5.18026	0.579874	0.681188
375	ENSMUSG00000004319	Clcn3	= = =	= = =	T0	5743	0.411048	0.500332	0.787007	=	0.0573959	0.92677	0.965953	=	1.59255	0.0276314	0.172132	=	-0.73512	-0.324072	-0.266676	1.32587	5.92875	0.0178019	0.0554398
376	ENSMUSG00000004356	Utp20	= ↘ =	= down =	T-03	544	1.43303	0.0620124	0.296678	=	-3.12786	0.000356017	0.00364177	↘	0.865571	0.357371	0.653272	=	0.272767	1.7058	-1.42207	-0.556496	4.57069	0.00161656	0.00866647
377	ENSMUSG00000004360	9330159F19Rik	↘ ↗ =	down up =	T-06	264	-3.92959	3.85087e-06	0.000625536	↘	5.10526	2.53961e-08	1.80936e-06	↗	0.580437	0.467035	0.730668	=	0.249455	-3.68014	1.42512	2.00556	5.72912	6.68442e-08	2.00335e-06
378	ENSMUSG00000004364	Cul3	= = =	= = =	T0	5743	0.605576	0.239511	0.574885	=	0.0663317	0.899518	0.950507	=	-0.1618	0.795956	0.917721	=	-0.446898	0.158678	0.22501	0.0632098	6.37395	0.564284	0.667213
379	ENSMUSG00000004366	Sst	= ↗ =	= up =	T 03	424	-0.909207	0.176362	0.500897	=	3.4017	7.15845e-06	0.000166117	↗	1.60246	0.0315371	0.186152	=	-1.41956	-2.32877	1.07293	2.67539	4.93031	6.14733e-10	3.44335e-08
380	ENSMUSG00000004383	Large1	= = =	= = =	T0	5743	1.47135	0.0569294	0.283148	=	-1.76589	0.0294312	0.104549	=	2.0859	0.0216174	0.147792	=	-0.742042	0.729311	-1.03658	1.04931	4.61577	0.031813	0.0855863
381	ENSMUSG00000004393	Ddx56	= = =	= = =	T0	5743	-0.476066	0.485959	0.777992	=	-1.91766	0.0102203	0.047084	=	-0.204001	0.815615	0.92707	=	1.36688	0.890813	-1.02685	-1.23085	4.75172	0.0017454	0.00918145
382	ENSMUSG00000004394	Tmed4	= = =	= = =	T0	5743	0.0649361	0.915492	0.971044	=	0.299618	0.633474	0.786949	=	-1.16187	0.139463	0.412048	=	0.0919569	0.156893	0.456511	-0.705361	5.51486	0.528517	0.636604
383	ENSMUSG00000004415	Col26a1	= = ↘	= = down	T-01	263	-0.953135	0.060321	0.292967	=	-0.230239	0.653502	0.800799	=	-2.34088	0.00107687	0.0271244	↘	1.41519	0.462056	0.231817	-2.10906	6.40265	4.06841e-05	0.000439574
384	ENSMUSG00000004451	Ralb	↘ = =	down = =	T-09	80	-2.45171	0.00127696	0.0307758	↘	0.162826	0.823165	0.909873	=	-0.0449733	0.958447	0.985683	=	1.76861	-0.683097	-0.520271	-0.565244	4.75242	0.000525896	0.00354762
385	ENSMUSG00000004460	Dnajb11	↗ = =	up = =	T 09	151	2.87034	0.000303086	0.0112921	↗	-0.108866	0.882824	0.943088	=	-1.58927	0.0941222	0.333534	=	-1.701	1.16933	1.06047	-0.5288	4.90418	0.00109824	0.00635773
386	ENSMUSG00000004530	Coro1c	= = =	= = =	T0	5743	-0.294347	0.483985	0.776402	=	0.893229	0.0409079	0.133221	=	-0.546836	0.292184	0.588134	=	-0.089145	-0.383492	0.509737	-0.0370993	6.52965	0.201651	0.324127
387	ENSMUSG00000004535	Tax1bp1	↗ ↘ =	up down =	T 06	97	1.23324	0.00176799	0.0387052	↗	-1.22105	0.00268995	0.0175908	↘	0.151734	0.743544	0.898652	=	-0.352342	0.880899	-0.340146	-0.188412	7.00593	0.0026701	0.0129549
388	ENSMUSG00000004558	Ndrg2	= = =	= = =	T0	5743	1.12496	0.0479432	0.259935	=	-0.892019	0.125454	0.288817	=	0.0993167	0.88411	0.955521	=	-0.422543	0.702421	-0.189598	-0.0902808	5.06543	0.196857	0.318628
389	ENSMUSG00000004561	Mettl17	= = =	= = =	T0	5743	1.24772	0.0941788	0.368992	=	0.281517	0.707607	0.839127	=	-0.974949	0.293337	0.588849	=	-0.832812	0.414909	0.696426	-0.278523	4.68349	0.188437	0.308877
390	ENSMUSG00000004562	Arhgef40	= = =	= = =	T0	5743	-0.280016	0.655369	0.868054	=	-0.570483	0.378356	0.583445	=	-0.345649	0.656884	0.850775	=	0.581666	0.30165	-0.268833	-0.614483	5.2954	0.349786	0.476647
391	ENSMUSG00000004567	Mcoln1	= = =	= = =	T0	5743	1.2841	0.0770562	0.330264	=	-1.31962	0.079392	0.212043	=	-0.251699	0.77726	0.911736	=	-0.240338	1.04376	-0.275862	-0.527561	4.09802	0.13709	0.247103
392	ENSMUSG00000004568	Arhgef18	= = =	= = =	T0	5743	0.178188	0.814808	0.932519	=	0.799281	0.307306	0.516651	=	0.146795	0.87167	0.951246	=	-0.56998	-0.391792	0.407488	0.554283	4.25562	0.428833	0.55093
393	ENSMUSG00000004591	Pkn2	= ↘ =	= down =	T-03	544	0.928832	0.0845046	0.348753	=	-2.16697	0.000252555	0.00278325	↘	0.85951	0.181471	0.470145	=	0.171983	1.10082	-1.06615	-0.206644	6.03023	0.00239612	0.0118666
394	ENSMUSG00000004610	Etfb	= = ↘	= = down	T-01	263	0.788372	0.141321	0.452429	=	-0.457384	0.40391	0.607663	=	-2.53766	0.000875938	0.0239541	↘	0.271827	1.0602	0.602815	-1.93484	5.2327	0.00182433	0.00951184
395	ENSMUSG00000004626	Stxbp2	= = =	= = =	T0	5743	0.909881	0.207915	0.53814	=	-0.460345	0.532749	0.712485	=	-0.680863	0.449887	0.72213	=	-0.282023	0.627859	0.167514	-0.51335	4.30632	0.496267	0.610669
396	ENSMUSG00000004631	Sgce	= = =	= = =	T0	5743	-1.04546	0.12056	0.415184	=	0.583663	0.391539	0.596104	=	0.802642	0.304832	0.600243	=	0.291607	-0.753858	-0.170195	0.632447	5.3825	0.286405	0.412298
397	ENSMUSG00000004642	Slbp	= ↘ =	= down =	T-03	544	0.866575	0.239335	0.574885	=	-2.0767	0.00951985	0.0446318	↘	1.56441	0.0766974	0.299204	=	-0.00268149	0.863894	-1.21281	0.351598	4.36352	0.0734365	0.157292
398	ENSMUSG00000004665	Cnn2	= ↘ =	= down =	T-03	544	0.211064	0.628332	0.857332	=	-1.59566	0.000749276	0.00653665	↘	-1.29652	0.0249225	0.161549	=	0.963659	1.17472	-0.420933	-1.71745	7.61176	3.81831e-06	5.81845e-05
399	ENSMUSG00000004667	Polr2e	= = ↘	= = down	T-01	263	0.737655	0.0377006	0.229023	=	-0.67767	0.0631875	0.181533	=	-1.41037	0.00251126	0.0441482	↘	0.138188	0.875842	0.198172	-1.2122	7.18755	0.000294931	0.00224291
400	ENSMUSG00000004677	Myo9b	= = =	= = =	T0	5743	0.177165	0.800519	0.929495	=	-0.52881	0.465639	0.657331	=	-0.148244	0.863917	0.949352	=	0.168593	0.345757	-0.183053	-0.331297	4.22776	0.825257	0.875031
401	ENSMUSG00000004768	Rab23	= = =	= = =	T0	5743	0.553603	0.464115	0.762602	=	-0.842886	0.283492	0.489377	=	-0.344377	0.715368	0.885853	=	0.0923349	0.645938	-0.196948	-0.541325	4.41032	0.566406	0.668461
402	ENSMUSG00000004771	Rab11a	= = =	= = =	T0	5743	-0.698542	0.0468372	0.25686	=	0.753347	0.036239	0.122029	=	-0.223289	0.596535	0.816534	=	0.203055	-0.495487	0.25786	0.0345714	7.60913	0.153443	0.267446
403	ENSMUSG00000004788	Esi2b2	= = =	= = =	T0	5743	-0.351462	0.589917	0.836909	=	-0.775373	0.251117	0.452936	=	-0.638881	0.436355	0.712664	=	0.811003	0.459541	-0.315832	-0.954713	5.45943	0.116802	0.219751
404	ENSMUSG00000004789	Dlst	↗ = =	up = =	T 09	151	1.44863	0.00550014	0.0780982	↗	-0.706461	0.176831	0.363508	=	-1.14954	0.0784842	0.302826	=	-0.445856	1.00277	0.296311	-0.853226	5.87748	0.00810948	0.0303806
405	ENSMUSG00000004798	Ulk2	= ↗ =	= up =	T 03	424	-1.36491	0.0477137	0.259741	=	2.12491	0.00326405	0.0202371	↗	1.40354	0.0698249	0.282852	=	-0.389653	-1.75457	0.370339	1.77388	5.44944	0.000168333	0.00141532
406	ENSMUSG00000004843	Chmp2b	= ↘ ↗	= down up	T-02	149	0.701031	0.202854	0.533301	=	-2.60088	3.45846e-05	0.000574429	↘	2.02169	0.00260557	0.0447817	↗	0.269241	0.970272	-1.6306	0.391091	6.44008	0.000580902	0.00380184
407	ENSMUSG00000004846	Plod3	= = =	= = =	T0	5743	1.154	0.124004	0.420701	=	-0.973234	0.207014	0.400463	=	0.184812	0.837428	0.935936	=	-0.425086	0.728914	-0.24432	-0.0595081	4.50604	0.402791	0.52596
408	ENSMUSG00000004849	Ap1s1	= = =	= = =	T0	5743	-0.314066	0.483849	0.776353	=	0.150997	0.742173	0.861426	=	-0.832003	0.141357	0.41509	=	0.368052	0.0539858	0.204982	-0.62702	6.14726	0.352836	0.479701
409	ENSMUSG00000004864	Mapk13	↗ ↘ ↘	up down down	T 05	6	3.85907	7.2734e-07	0.000173749	↗	-2.09011	0.00372738	0.0224767	↘	-3.06418	0.00209672	0.0396036	↘	-1.08321	2.77587	0.685756	-2.37842	4.53349	1.57891e-08	5.73296e-07
410	ENSMUSG00000004865	Srpk1	= = =	= = =	T0	5743	0.494591	0.179562	0.505803	=	-0.21373	0.570653	0.741626	=	-0.99419	0.0347284	0.19547	=	-0.0155305	0.47906	0.26533	-0.72886	6.88941	0.0712436	0.154057
411	ENSMUSG00000004872	Pax3	= ↘ =	= down =	T-03	544	-0.450345	0.483326	0.776178	=	-2.56241	0.00043631	0.0042954	↘	-1.55246	0.0920602	0.329389	=	2.00708	1.55674	-1.00568	-2.55814	6.02604	1.04028e-06	1.97873e-05
412	ENSMUSG00000004880	Lbr	= = =	= = =	T0	5743	0.519891	0.44121	0.747004	=	0.519929	0.452784	0.646192	=	-2.03709	0.0259004	0.165771	=	-0.140612	0.37928	0.899209	-1.13788	5.49247	0.114343	0.216026
413	ENSMUSG00000004885	Crabp2	= ↘ ↘	= down down	T-04	19	0.0646894	0.839907	0.941837	=	-2.64017	2.04845e-11	3.96131e-09	↘	-2.26493	2.58221e-06	0.000551913	↘	1.8378	1.90249	-0.737681	-3.00261	7.74566	9.26616e-20	6.84179e-17
414	ENSMUSG00000004891	Nes	= = =	= = =	T0	5743	-0.13191	0.822452	0.935639	=	1.16017	0.0585144	0.172193	=	-1.44875	0.057896	0.258177	=	-0.118967	-0.250876	0.909296	-0.539453	5.94484	0.102568	0.199919
415	ENSMUSG00000004896	Rrnad1	= = =	= = =	T0	5743	-0.526615	0.492006	0.781838	=	-0.387932	0.622439	0.778874	=	-0.935231	0.340888	0.63746	=	0.822735	0.29612	-0.091812	-1.02704	4.41299	0.274627	0.399519
416	ENSMUSG00000004897	Hdgf	= ↘ =	= down =	T-03	544	0.762629	0.0107546	0.112418	=	-1.28498	5.73228e-05	0.000851133	↘	0.23275	0.513692	0.764702	=	0.012333	0.774962	-0.510022	-0.277272	7.46852	0.000279861	0.00214639
417	ENSMUSG00000004929	Thop1	↗ = =	up = =	T 09	151	2.06373	0.00580747	0.0810452	↗	-1.75078	0.021811	0.0830127	=	-0.209739	0.812522	0.92505	=	-0.619976	1.44376	-0.307021	-0.51676	4.64369	0.0111219	0.0389028
418	ENSMUSG00000004934	Pias4	↘ = =	down = =	T-09	80	-2.99017	0.000132578	0.0067723	↘	1.56612	0.0358629	0.120913	=	-1.01734	0.250448	0.54669	=	1.7139	-1.27627	0.289852	-0.727488	4.62445	0.000343707	0.00254011
419	ENSMUSG00000004936	Map2k1	↗ = =	up = =	T 09	151	2.52422	0.00115046	0.0289288	↗	-1.70264	0.027209	0.098569	=	1.10123	0.201489	0.494857	=	-1.31716	1.20707	-0.495571	0.605661	4.76247	0.00564157	0.0228533
420	ENSMUSG00000004937	Sgta	= = =	= = =	T0	5743	0.49345	0.28738	0.617574	=	0.00061856	0.99896	0.999266	=	-0.375009	0.510765	0.764344	=	-0.276644	0.216806	0.217424	-0.157585	6.31662	0.640837	0.733495
421	ENSMUSG00000004945	Tmem242	= = =	= = =	T0	5743	-0.138139	0.797789	0.928283	=	0.473811	0.392737	0.597195	=	0.244484	0.705585	0.880163	=	-0.194422	-0.332561	0.14125	0.385733	5.66424	0.647935	0.738705
422	ENSMUSG00000004961	Syt5	= ↗ =	= up =	T 03	424	-1.4293	0.0385393	0.231556	=	2.33755	0.00139097	0.0105683	↗	0.277116	0.725662	0.890441	=	-0.166078	-1.59538	0.742171	1.01929	5.43722	0.0047647	0.0200929
423	ENSMUSG00000004980	Hnrnpa2b1	= = =	= = =	T0	5743	-0.179422	0.229589	0.563438	=	0.331355	0.0318233	0.110409	=	0.117416	0.513865	0.764818	=	-0.0604647	-0.239887	0.0914678	0.208884	10.2212	0.0541303	0.126481
424	ENSMUSG00000004996	Mri1	= = =	= = =	T0	5743	-0.347937	0.641802	0.862604	=	0.33005	0.667078	0.810529	=	-0.0617331	0.945775	0.980411	=	0.111361	-0.236576	0.093474	0.0317409	4.54375	0.966707	0.977661
425	ENSMUSG00000005034	Prkacb	= = =	= = =	T0	5743	-0.0652418	0.89761	0.966788	=	0.941651	0.0738303	0.201312	=	0.97309	0.104584	0.35102	=	-0.665167	-0.730409	0.211242	1.18433	6.56473	0.00306317	0.0142329
426	ENSMUSG00000005045	Chd5	= = ↗	= = up	T 01	232	1.37568	0.0255779	0.188174	=	0.397274	0.516407	0.700656	=	2.30427	0.00127633	0.0302799	↗	-1.80646	-0.430785	-0.0335104	2.27076	4.70946	2.13578e-07	5.25661e-06
427	ENSMUSG00000005054	Cstb	= ↘ =	= down =	T-03	544	0.337673	0.248745	0.58358	=	-1.14121	0.000281981	0.00303747	↘	-0.979077	0.00986866	0.0932014	=	0.562118	0.899791	-0.241416	-1.22049	7.34994	5.28353e-07	1.11173e-05
428	ENSMUSG00000005069	Pex5	↘ ↗ =	down up =	T-06	264	-2.00813	0.00840163	0.0994723	↘	2.75505	0.000568926	0.00532966	↗	-1.87993	0.0452955	0.224581	=	0.598555	-1.40958	1.34548	-0.534454	4.2098	0.00348571	0.0157458
429	ENSMUSG00000005078	Jkamp	= = =	= = =	T0	5743	-1.12567	0.0356949	0.223912	=	1.41109	0.0106428	0.048617	=	-0.139329	0.82552	0.931933	=	0.173537	-0.95213	0.458961	0.319632	6.45431	0.0656545	0.14518
430	ENSMUSG00000005087	Cd44	= = =	= = =	T0	5743	1.20048	0.120283	0.415074	=	-1.37234	0.0875811	0.226973	=	-0.360532	0.704436	0.879722	=	-0.124058	1.07642	-0.295916	-0.656448	4.88933	0.160734	0.275651
431	ENSMUSG00000005089	Slc1a2	= ↗ =	= up =	T 03	424	-1.37084	0.0326199	0.212291	=	3.22974	7.10977e-06	0.00016546	↗	-0.673333	0.374083	0.665565	=	-0.418406	-1.78925	1.44049	0.76716	5.81829	3.03946e-05	0.0003391
432	ENSMUSG00000005103	Wdr1	= = ↗	= = up	T 01	232	-0.0873706	0.859448	0.950233	=	-1.16866	0.0251225	0.0923936	=	1.86912	0.00177216	0.0367968	↗	0.182578	0.0952072	-1.07345	0.795668	6.01093	0.0161428	0.0516596
433	ENSMUSG00000005124	Ccn4	↗ ↘ =	up down =	T 06	97	2.26265	0.00137507	0.0327517	↗	-3.35497	2.20657e-05	0.00040547	↘	-1.02067	0.269319	0.566487	=	0.235665	2.49831	-0.856655	-1.87732	4.302	7.29055e-07	1.45847e-05
434	ENSMUSG00000005125	Ndrg1	= = ↗	= = up	T 01	232	1.00496	0.165604	0.487044	=	-1.65717	0.0317925	0.11035	=	2.89944	0.000987029	0.0257038	↗	-0.649992	0.354963	-1.30221	1.59723	4.48989	0.003701	0.016489
435	ENSMUSG00000005150	Wdr83	= = =	= = =	T0	5743	-1.3754	0.054151	0.277136	=	1.0342	0.151128	0.32811	=	-0.418549	0.622271	0.830633	=	0.619083	-0.756313	0.27789	-0.140659	4.69247	0.26346	0.388493
436	ENSMUSG00000005161	Prdx2	= = ↘	= = down	T-01	263	-0.273374	0.094068	0.368772	=	0.906806	3.70745e-07	1.52852e-05	=	-1.02287	2.27959e-06	0.0005143	↘	0.00734491	-0.266029	0.640777	-0.382093	10.0665	8.73194e-08	2.50604e-06
437	ENSMUSG00000005198	Polr2a	↗ ↘ =	up down =	T 06	97	1.38701	0.00845537	0.0998176	↗	-1.69805	0.00216678	0.0150031	↘	-0.567366	0.379107	0.669281	=	-0.049392	1.33762	-0.360432	-0.927798	6.13567	0.000753197	0.00466921
438	ENSMUSG00000005225	Plekha8	↘ ↗ =	down up =	T-06	264	-2.63728	0.002123	0.0431075	↘	2.42736	0.00487575	0.0277706	↗	0.196322	0.83056	0.932902	=	0.715199	-1.92208	0.505279	0.701601	4.48938	0.0146284	0.0479661
439	ENSMUSG00000005233	Spc25	= = =	= = =	T0	5743	-0.564259	0.409547	0.724219	=	-1.27684	0.0758897	0.205437	=	-1.21716	0.17745	0.463872	=	1.3659	0.801645	-0.475195	-1.69235	5.69778	0.00350993	0.0158288
440	ENSMUSG00000005262	Ufd1	= = =	= = =	T0	5743	1.22236	0.0299656	0.203283	=	0.25756	0.648381	0.796815	=	-0.562741	0.410593	0.694613	=	-0.904865	0.317495	0.575055	0.0123143	5.6681	0.0618927	0.139345
441	ENSMUSG00000005299	Letm1	= = =	= = =	T0	5743	0.0128194	0.986154	0.995964	=	0.163823	0.82896	0.912744	=	-0.169872	0.85069	0.942062	=	-0.0490578	-0.0362385	0.127584	-0.042288	5.18954	0.994573	0.996413
442	ENSMUSG00000005312	Ubqln1	= = =	= = =	T0	5743	0.491592	0.319916	0.649739	=	0.936773	0.0676202	0.189973	=	-1.56371	0.0160353	0.122099	=	-0.446153	0.045439	0.982212	-0.581498	6.08919	0.0123601	0.0422868
443	ENSMUSG00000005338	Cadm3	= = =	= = =	T0	5743	0.952396	0.157071	0.476376	=	0.683259	0.317246	0.525958	=	1.23381	0.114013	0.367095	=	-1.36438	-0.411984	0.271275	1.50509	4.47594	0.00217769	0.010993
444	ENSMUSG00000005354	Txn2	= = =	= = =	T0	5743	0.253489	0.44732	0.750182	=	-0.508042	0.140955	0.312882	=	-0.638082	0.127982	0.39029	=	0.223424	0.476914	-0.0311283	-0.66921	7.23529	0.0537748	0.125903
445	ENSMUSG00000005360	Slc1a3	= ↗ =	= up =	T 03	424	-0.633701	0.343487	0.670037	=	2.39779	0.000838883	0.0071047	↗	1.77382	0.0189143	0.13535	=	-1.16708	-1.80078	0.597017	2.37084	6.20613	1.80862e-07	4.63396e-06
446	ENSMUSG00000005362	Crbn	= = =	= = =	T0	5743	0.421428	0.580659	0.829863	=	-0.887349	0.263325	0.468017	=	1.31626	0.14688	0.421989	=	-0.201462	0.219966	-0.667382	0.648878	4.89099	0.486396	0.601662
447	ENSMUSG00000005370	Msh6	= = ↘	= = down	T-01	263	0.437415	0.532354	0.806825	=	0.812526	0.260767	0.46538	=	-3.68019	0.00058691	0.0195364	↘	0.185724	0.623139	1.43567	-2.24453	4.88758	0.00481273	0.020201
448	ENSMUSG00000005371	Fbxo11	= = =	= = =	T0	5743	0.463704	0.35205	0.678858	=	-0.224961	0.659541	0.805291	=	0.269979	0.652265	0.848446	=	-0.302793	0.160912	-0.0640492	0.20593	6.69295	0.764828	0.830584
449	ENSMUSG00000005378	Bud23	= = =	= = =	T0	5743	-0.945675	0.0888231	0.356962	=	-0.210155	0.708086	0.839328	=	-0.507988	0.45548	0.725528	=	0.941331	-0.00434397	-0.214499	-0.722488	6.13663	0.0438548	0.10833
450	ENSMUSG00000005397	Nid1	= = =	= = =	T0	5743	-0.550473	0.40061	0.716547	=	0.901378	0.180906	0.368249	=	0.372309	0.630513	0.834996	=	-0.130912	-0.681384	0.219994	0.592303	5.72427	0.373346	0.498737
451	ENSMUSG00000005410	Mcm5	= = =	= = =	T0	5743	0.0416729	0.940368	0.980553	=	-1.49727	0.012193	0.0536464	=	-0.404513	0.565385	0.797723	=	0.818507	0.86018	-0.637087	-1.0416	5.59573	0.00639697	0.0252917
452	ENSMUSG00000005417	Mprip	↘ = =	down = =	T-09	80	-1.3526	0.00994488	0.10768	↘	0.890027	0.0904311	0.231625	=	0.889272	0.137004	0.408498	=	0.347119	-1.00548	-0.115455	0.773817	6.53737	0.0197757	0.0599026
453	ENSMUSG00000005442	Cic	= = =	= = =	T0	5743	1.10631	0.058621	0.287728	=	-0.718855	0.227947	0.426587	=	-0.404192	0.571644	0.800986	=	-0.369253	0.737052	0.018197	-0.385995	5.17347	0.203901	0.326405
454	ENSMUSG00000005447	Pafah1b3	= = =	= = =	T0	5743	-0.868667	0.0061915	0.0834376	=	0.96172	0.00312554	0.0196028	=	0.277413	0.453279	0.724518	=	0.101287	-0.76738	0.19434	0.471753	8.08851	0.00451323	0.0192625
455	ENSMUSG00000005469	Prkaca	= = =	= = =	T0	5743	-0.356739	0.586822	0.835065	=	1.18146	0.0835813	0.219479	=	0.50822	0.512834	0.764702	=	-0.450231	-0.80697	0.37449	0.882711	4.93663	0.0972356	0.192416
456	ENSMUSG00000005470	Asf1b	= = =	= = =	T0	5743	1.37182	0.0591245	0.289632	=	-0.0942026	0.896919	0.949366	=	-2.08652	0.0323673	0.188378	=	-0.460133	0.911686	0.817483	-1.26904	4.41515	0.0446874	0.109752
457	ENSMUSG00000005481	Ddx39	= = =	= = =	T0	5743	-0.525505	0.336338	0.663365	=	-0.246543	0.658974	0.805135	=	-1.15931	0.0991058	0.343087	=	0.807227	0.281722	0.0351791	-1.12413	5.81299	0.0554497	0.128675
458	ENSMUSG00000005483	Dnajb1	= = =	= = =	T0	5743	1.41837	0.0205179	0.167771	=	-1.08632	0.0819316	0.216547	=	-0.777059	0.303919	0.599853	=	-0.326349	1.09202	0.00569529	-0.771364	5.90527	0.0322447	0.0865758
459	ENSMUSG00000005501	Usp40	= = =	= = =	T0	5743	0.442537	0.547612	0.815592	=	-1.84244	0.020277	0.0784984	=	0.631646	0.479123	0.740521	=	0.431406	0.873943	-0.968498	-0.336851	5.16486	0.106071	0.204828
460	ENSMUSG00000005505	Kbtbd4	= = =	= = =	T0	5743	0.759856	0.252658	0.586774	=	-0.249075	0.713169	0.842741	=	-2.02096	0.0259578	0.165925	=	0.0598853	0.819742	0.570667	-1.45029	4.1596	0.0819528	0.170323
461	ENSMUSG00000005506	Celf1	= = =	= = =	T0	5743	0.652036	0.123816	0.420701	=	-0.34792	0.421703	0.621165	=	-0.0782523	0.878805	0.953606	=	-0.295504	0.356532	0.00861215	-0.0696402	6.91301	0.482778	0.59937
462	ENSMUSG00000005510	Ndufs3	= = =	= = =	T0	5743	0.428821	0.359587	0.684133	=	-0.618516	0.201082	0.393634	=	0.155572	0.783609	0.913386	=	-0.0512508	0.37757	-0.240946	-0.0853736	6.3512	0.601357	0.70085
463	ENSMUSG00000005514	Por	= = =	= = =	T0	5743	-0.136985	0.816572	0.933455	=	-0.368039	0.545015	0.722076	=	-0.279269	0.701121	0.87851	=	0.356575	0.21959	-0.148448	-0.427717	5.47404	0.666934	0.754855
464	ENSMUSG00000005533	Igf1r	= = =	= = =	T0	5743	0.144749	0.675354	0.87902	=	-0.579669	0.106085	0.256933	=	0.44408	0.286393	0.583018	=	0.0702525	0.215001	-0.364667	0.0794132	7.29122	0.416999	0.539826
465	ENSMUSG00000005534	Insr	= = =	= = =	T0	5743	-0.477668	0.443192	0.748047	=	0.622343	0.329895	0.538122	=	0.548777	0.456888	0.726431	=	-0.0901145	-0.567783	0.0545604	0.603337	5.47314	0.454745	0.574586
466	ENSMUSG00000005566	Trim28	= = =	= = =	T0	5743	0.616838	0.112015	0.400259	=	0.113805	0.773416	0.880898	=	-0.505492	0.290562	0.58705	=	-0.393158	0.22368	0.337485	-0.168007	7.09922	0.228672	0.354442
467	ENSMUSG00000005575	Ube2m	= = =	= = =	T0	5743	0.424136	0.530459	0.805899	=	0.818741	0.239172	0.439688	=	0.0189273	0.981401	0.99222	=	-0.732205	-0.308068	0.510673	0.5296	4.41417	0.218644	0.343421
468	ENSMUSG00000005583	Mef2c	= ↗ ↗	= up up	T 04	31	-0.652872	0.171192	0.494284	=	1.36871	0.00616295	0.0327103	↗	1.60121	0.00428671	0.0597198	↗	-0.595001	-1.24787	0.120834	1.72204	7.11962	1.16564e-06	2.1897e-05
469	ENSMUSG00000005609	Ctr9	= = =	= = =	T0	5743	-0.316438	0.559882	0.820696	=	0.28694	0.605726	0.767864	=	0.825926	0.199431	0.492783	=	-0.112623	-0.429061	-0.142121	0.683805	5.93695	0.355139	0.481944
470	ENSMUSG00000005610	Esi4g2	= = =	= = =	T0	5743	0.0906544	0.701985	0.889335	=	0.873124	0.000530128	0.00502415	=	0.0644839	0.821895	0.93014	=	-0.520674	-0.430019	0.443105	0.507588	9.12601	1.76681e-05	0.0002145
471	ENSMUSG00000005615	Pcyt1a	= = =	= = =	T0	5743	0.539377	0.483005	0.775904	=	0.188017	0.810668	0.902199	=	0.243581	0.791301	0.916433	=	-0.559436	-0.0200595	0.167957	0.411538	4.51468	0.700688	0.781905
472	ENSMUSG00000005621	Zfp592	= = =	= = =	T0	5743	-0.857242	0.220489	0.553746	=	0.42758	0.549726	0.725996	=	1.37133	0.0906605	0.326828	=	0.0863077	-0.770934	-0.343354	1.02798	3.87415	0.139725	0.250463
473	ENSMUSG00000005625	Psmd4	= = =	= = =	T0	5743	-0.039369	0.911651	0.970055	=	-0.246302	0.499734	0.685992	=	0.239031	0.576844	0.803073	=	0.0929198	0.0535507	-0.192751	0.0462804	6.73988	0.861255	0.900541
474	ENSMUSG00000005656	Snx6	= = =	= = =	T0	5743	-0.202851	0.596733	0.841581	=	0.0265233	0.946176	0.975126	=	-0.558485	0.24185	0.538457	=	0.278498	0.0756468	0.10217	-0.456315	6.98852	0.488468	0.603672
475	ENSMUSG00000005667	Mthfd2	= = =	= = =	T0	5743	-0.199271	0.781096	0.920476	=	-1.09041	0.147792	0.32293	=	1.04406	0.224605	0.521809	=	0.433644	0.234373	-0.856037	0.18802	4.61228	0.353334	0.480298
476	ENSMUSG00000005672	Kit	= = ↗	= = up	T 01	232	-0.96873	0.188086	0.5147	=	-0.220498	0.768467	0.877148	=	2.79989	0.00141384	0.0322562	↗	0.136824	-0.831906	-1.0524	1.74749	4.52621	0.00296755	0.0139355
477	ENSMUSG00000005674	Tomm40l	= = =	= = =	T0	5743	1.57475	0.0379775	0.230274	=	-0.916653	0.231862	0.431391	=	-0.713122	0.443677	0.718963	=	-0.544457	1.0303	0.113642	-0.59948	4.69654	0.128588	0.23602
478	ENSMUSG00000005682	Pan2	= = =	= = =	T0	5743	-1.44602	0.0780127	0.332609	=	0.785862	0.341115	0.547753	=	0.604943	0.519906	0.768535	=	0.54035	-0.905672	-0.11981	0.485133	4.19631	0.312153	0.438255
479	ENSMUSG00000005683	Cs	= = ↘	= = down	T-01	263	-0.034336	0.92604	0.974766	=	-0.0477667	0.899855	0.950507	=	-1.92169	0.000175407	0.00956145	↘	0.530058	0.495722	0.447955	-1.47373	6.82341	0.000737593	0.00459764
480	ENSMUSG00000005687	Bcas2	= = =	= = =	T0	5743	-0.0652362	0.813903	0.932396	=	-0.123714	0.663721	0.808329	=	-0.000589888	0.998603	0.998951	=	0.110932	0.0456954	-0.0780185	-0.0786084	8.09725	0.893251	0.924202
481	ENSMUSG00000005698	Ctcf	= = =	= = =	T0	5743	0.638651	0.180137	0.505901	=	-0.597077	0.223194	0.420668	=	-0.886177	0.142195	0.415958	=	0.0410945	0.679745	0.0826688	-0.803509	6.5209	0.106058	0.204828
482	ENSMUSG00000005699	Pard6a	= = =	= = =	T0	5743	0.155356	0.829746	0.938215	=	-0.546998	0.464813	0.657221	=	2.03264	0.018223	0.132386	=	-0.351179	-0.195823	-0.742822	1.28982	4.20977	0.0775575	0.163872
483	ENSMUSG00000005732	Ranbp1	= = =	= = =	T0	5743	0.136512	0.600497	0.843544	=	-0.201283	0.452636	0.6461	=	-0.93258	0.00548029	0.0675431	=	0.231402	0.367915	0.166631	-0.765948	8.38959	0.0086817	0.0320661
484	ENSMUSG00000005779	Psmb4	= = =	= = =	T0	5743	0.11208	0.653316	0.866525	=	-0.284597	0.268346	0.473292	=	0.0654914	0.828679	0.932673	=	0.0418658	0.153946	-0.130652	-0.0651601	8.49064	0.712909	0.790802
485	ENSMUSG00000005804	Bloc1s6	= = =	= = =	T0	5743	0.0662957	0.914818	0.970881	=	-0.567687	0.375686	0.580873	=	1.26605	0.0863203	0.317093	=	-0.0823917	-0.0160961	-0.583783	0.682271	5.73446	0.392595	0.516291
486	ENSMUSG00000005813	Metap1	= = =	= = =	T0	5743	0.743527	0.252003	0.586048	=	-0.085898	0.896815	0.949366	=	-0.455946	0.568236	0.799074	=	-0.400709	0.342817	0.256919	-0.199027	6.04787	0.636981	0.730008
487	ENSMUSG00000005823	Gpr108	= ↘ ↗	= down up	T-02	149	-0.0688434	0.92441	0.973957	=	-2.29664	0.00517762	0.029062	↘	3.17505	0.000546905	0.0186637	↗	0.406191	0.337348	-1.95929	1.21575	4.04376	0.0058535	0.0235377
488	ENSMUSG00000005846	Rsl1d1	= = =	= = =	T0	5743	0.563194	0.105137	0.389331	=	-0.296502	0.403838	0.607663	=	-0.733002	0.092751	0.330653	=	-0.0908943	0.4723	0.175798	-0.557204	6.72861	0.0994791	0.195777
489	ENSMUSG00000005871	Apc	= = ↗	= = up	T 01	232	-0.646456	0.0698327	0.315101	=	0.667554	0.0671486	0.189114	=	1.94134	7.35644e-06	0.00127126	↗	-0.33427	-0.980726	-0.313172	1.62817	8.05784	7.57437e-09	3.06065e-07
490	ENSMUSG00000005873	Reep5	= = =	= = =	T0	5743	-0.0844904	0.825414	0.937099	=	0.0598849	0.878869	0.941215	=	0.636813	0.164682	0.446602	=	-0.125778	-0.210268	-0.150383	0.486429	7.21412	0.41121	0.534889
491	ENSMUSG00000005881	Ergic3	= = =	= = =	T0	5743	0.0981043	0.783342	0.921539	=	-0.103526	0.777553	0.883895	=	0.525605	0.219634	0.517593	=	-0.153217	-0.0551122	-0.158638	0.366967	7.02798	0.5875	0.687859
492	ENSMUSG00000005882	Uqcc1	= = =	= = =	T0	5743	0.693969	0.302545	0.632502	=	-0.434959	0.528164	0.709401	=	0.575181	0.4733	0.735721	=	-0.446792	0.247177	-0.187782	0.387398	4.13299	0.649709	0.740311
493	ENSMUSG00000005886	Ncoa2	= = ↗	= = up	T 01	232	1.07852	0.100536	0.381568	=	-0.641115	0.337945	0.545149	=	2.00667	0.00954629	0.0915926	↗	-0.989998	0.0885186	-0.552596	1.45408	5.44238	0.00654244	0.02577
494	ENSMUSG00000005893	Nr2c2	= = =	= = =	T0	5743	-0.366716	0.573933	0.826229	=	0.381508	0.567917	0.740918	=	0.699338	0.365255	0.658514	=	-0.090552	-0.457268	-0.0757592	0.623579	5.6477	0.565899	0.668152
495	ENSMUSG00000005897	Nr2c1	= = =	= = =	T0	5743	-0.286966	0.712526	0.893904	=	-0.48488	0.547101	0.723942	=	0.807866	0.385771	0.67475	=	0.255698	-0.0312681	-0.516148	0.291718	4.05572	0.765677	0.831145
496	ENSMUSG00000005899	Smpd4	= = =	= = =	T0	5743	-0.284071	0.671493	0.876806	=	0.308812	0.6527	0.80052	=	-0.0104305	0.989713	0.995844	=	0.0612552	-0.222816	0.0859957	0.0755652	4.8414	0.966124	0.97741
497	ENSMUSG00000005936	Kctd20	= = =	= = =	T0	5743	0.131486	0.845395	0.94421	=	-0.300408	0.66519	0.809268	=	0.543012	0.501768	0.759337	=	-0.0841637	0.0473225	-0.253086	0.289927	4.92503	0.920068	0.942702
498	ENSMUSG00000005958	Ephb3	= = =	= = =	T0	5743	-0.652226	0.281441	0.612667	=	-0.476797	0.444573	0.639723	=	-0.511189	0.501988	0.759357	=	0.855365	0.203139	-0.273658	-0.784847	5.06509	0.107666	0.206876
499	ENSMUSG00000005973	Rcn1	= = =	= = =	T0	5743	0.188405	0.739535	0.90719	=	-0.906573	0.125378	0.288817	=	-0.737706	0.304228	0.599889	=	0.49641	0.684815	-0.221759	-0.959465	6.06035	0.0962451	0.190939
500	ENSMUSG00000005981	Trap1	= = =	= = =	T0	5743	1.39071	0.0466399	0.256125	=	-0.942597	0.18521	0.373491	=	-0.356689	0.674793	0.863233	=	-0.482561	0.908148	-0.0344491	-0.391138	4.65859	0.172719	0.290439
501	ENSMUSG00000005982	Naa60	= = =	= = =	T0	5743	-0.310668	0.64623	0.864058	=	-0.567513	0.416981	0.617088	=	0.420181	0.606219	0.823548	=	0.411712	0.101044	-0.466469	-0.0462874	4.90746	0.642223	0.734563
502	ENSMUSG00000006005	Tpr	= = =	= = =	T0	5743	-0.137944	0.669832	0.876159	=	-0.184431	0.578764	0.748165	=	0.709479	0.0675031	0.278305	=	0.0183033	-0.11964	-0.304071	0.405408	7.65123	0.311355	0.437587
503	ENSMUSG00000006010	Odr4	= ↘ =	= down =	T-03	544	1.18998	0.0705401	0.316793	=	-1.88145	0.00734588	0.0371965	↘	0.532768	0.497688	0.755961	=	-0.0849513	1.10503	-0.776423	-0.243655	5.38156	0.0353675	0.0928287
504	ENSMUSG00000006024	Napa	= = =	= = =	T0	5743	0.124709	0.75468	0.909963	=	-0.28584	0.486469	0.675228	=	-0.505532	0.308882	0.603643	=	0.175771	0.300481	0.0146403	-0.490892	6.56598	0.446775	0.567365
505	ENSMUSG00000006050	Sra1	= = ↘	= = down	T-01	263	0.103141	0.783586	0.921558	=	0.103514	0.78828	0.889347	=	-1.39408	0.00494543	0.0648947	↘	0.219407	0.322549	0.426063	-0.968019	7.12034	0.0366065	0.0951114
506	ENSMUSG00000006057	Atp5g1	= ↘ =	= down =	T-03	544	0.799321	0.00122562	0.0298933	=	-1.17917	7.46924e-06	0.000172344	↘	0.154395	0.596864	0.816534	=	-0.0485034	0.750817	-0.428355	-0.27396	8.06555	1.92417e-05	0.000231871
507	ENSMUSG00000006058	Snf8	= = =	= = =	T0	5743	0.180144	0.779422	0.919457	=	0.0580923	0.929839	0.967357	=	0.602264	0.43214	0.709565	=	-0.31472	-0.134576	-0.076484	0.52578	4.26692	0.716908	0.794261
508	ENSMUSG00000006095	Tbcb	= ↗ =	= up =	T 03	424	-0.889307	0.00282107	0.0529162	=	1.21865	8.75588e-05	0.00120127	↗	-0.454274	0.201155	0.494635	=	0.171223	-0.718084	0.500568	0.0462936	7.40547	0.00119467	0.00680918
509	ENSMUSG00000006169	Clint1	= = =	= = =	T0	5743	1.21804	0.0367012	0.2265	=	-0.509353	0.387181	0.591472	=	-0.109666	0.875193	0.952874	=	-0.631436	0.586602	0.0772499	-0.0324166	6.00212	0.218103	0.342835
510	ENSMUSG00000006191	Cdkal1	= = =	= = =	T0	5743	0.942376	0.207508	0.53814	=	-0.988089	0.201288	0.393943	=	-0.0290989	0.974561	0.988962	=	-0.205463	0.736913	-0.251176	-0.280275	4.91056	0.459282	0.578428
511	ENSMUSG00000006215	Zbtb17	= = =	= = =	T0	5743	1.18745	0.10325	0.386808	=	-1.56158	0.0411865	0.133913	=	-0.958198	0.304539	0.600064	=	0.129756	1.3172	-0.24438	-1.20258	4.51	0.0327337	0.0875701
512	ENSMUSG00000006219	Fblim1	= ↘ =	= down =	T-03	544	0.520288	0.442842	0.748047	=	-3.21165	5.49568e-05	0.000822024	↘	1.59331	0.0540599	0.247226	=	0.817284	1.33757	-1.87408	-0.280775	5.08468	0.000473027	0.00325036
513	ENSMUSG00000006262	Mob1b	= = =	= = =	T0	5743	0.404949	0.550095	0.816426	=	-0.371065	0.594574	0.760184	=	1.40619	0.080333	0.306034	=	-0.469726	-0.0647766	-0.435842	0.970344	5.8897	0.227116	0.352838
514	ENSMUSG00000006273	Atp6v1b2	= = =	= = =	T0	5743	-0.801633	0.13498	0.440318	=	0.842931	0.124207	0.286919	=	0.686783	0.273988	0.571329	=	0.00806355	-0.79357	0.0493614	0.736145	5.80968	0.112431	0.21331
515	ENSMUSG00000006276	Eps15l1	= = =	= = =	T0	5743	0.536816	0.406227	0.722364	=	-0.93213	0.16612	0.348909	=	1.06983	0.165038	0.446664	=	-0.204005	0.332811	-0.599319	0.470513	5.10423	0.42626	0.548579
516	ENSMUSG00000006288	Ttc5	= = =	= = =	T0	5743	-0.0573112	0.923649	0.973957	=	-0.358319	0.560684	0.734496	=	0.388761	0.589117	0.811289	=	0.124953	0.0676413	-0.290678	0.0980838	5.31208	0.902903	0.930631
517	ENSMUSG00000006289	Osgep	= ↘ =	= down =	T-03	544	0.602426	0.259542	0.590749	=	-1.67091	0.00367883	0.0222649	↘	0.71429	0.266487	0.563214	=	0.205062	0.807489	-0.86342	-0.14913	6.2301	0.0312463	0.0843412
518	ENSMUSG00000006299	Aamp	= = =	= = =	T0	5743	0.361919	0.367394	0.688999	=	-0.905992	0.031198	0.108792	=	1.09903	0.022605	0.151734	=	-0.0932007	0.268719	-0.637273	0.461755	6.6008	0.0869077	0.177486
519	ENSMUSG00000006304	Arpc2	= = =	= = =	T0	5743	0.415501	0.253535	0.587585	=	-0.498444	0.183901	0.371461	=	-0.85122	0.0652051	0.273815	=	0.150401	0.565902	0.0674585	-0.783762	7.35768	0.0413344	0.103745
520	ENSMUSG00000006307	Kmt2b	= = =	= = =	T0	5743	1.60519	0.0255621	0.188174	=	-0.144496	0.839548	0.919969	=	-0.992	0.263491	0.559283	=	-0.883646	0.721546	0.57705	-0.41495	4.59053	0.0947251	0.188476
521	ENSMUSG00000006315	Tmem147	= = =	= = =	T0	5743	-0.128382	0.713842	0.894885	=	0.360775	0.316144	0.524719	=	-0.199482	0.64069	0.841884	=	-0.0342304	-0.162612	0.198162	-0.00131941	6.89445	0.786878	0.847503
522	ENSMUSG00000006333	Rps9	= = =	= = =	T0	5743	0.382664	0.00372156	0.0610643	=	-0.2296	0.0859551	0.224262	=	-0.56236	0.000657961	0.0207936	=	-0.0316083	0.351056	0.121456	-0.440904	10.544	3.57677e-05	0.000393639
523	ENSMUSG00000006356	Crip2	= ↗ =	= up =	T 03	424	-0.513225	0.269221	0.599828	=	1.55839	0.00160498	0.011765	↗	-0.312692	0.578146	0.80435	=	-0.316103	-0.829328	0.729062	0.41637	6.85501	0.00739657	0.0283105
524	ENSMUSG00000006360	Crip1	↘ = =	down = =	T-09	80	-1.70296	0.00318964	0.0558325	↘	0.50998	0.367209	0.573621	=	-0.575256	0.398929	0.684665	=	1.16604	-0.536915	-0.0269357	-0.602192	6.06085	0.00549431	0.0224548
525	ENSMUSG00000006362	Cbfa2t3	= ↗ =	= up =	T 03	424	-1.91369	0.0122821	0.123002	=	2.14537	0.00611948	0.0325491	↗	0.224756	0.790636	0.916316	=	0.306397	-1.6073	0.538072	0.762828	4.41311	0.0267585	0.0751236
526	ENSMUSG00000006369	Fbln1	= = =	= = =	T0	5743	0.214254	0.654897	0.867712	=	-0.352852	0.474978	0.665303	=	-0.455152	0.445266	0.720289	=	0.129523	0.343778	-0.00907466	-0.464226	6.61653	0.595488	0.695406
527	ENSMUSG00000006373	Pgrmc1	= = =	= = =	T0	5743	-0.0711575	0.82938	0.938215	=	0.818398	0.0177102	0.0707933	=	-0.184539	0.646497	0.844731	=	-0.309696	-0.380854	0.437544	0.253006	7.66216	0.0422717	0.105381
528	ENSMUSG00000006378	Gcat	= ↘ ↗	= down up	T-02	149	0.342832	0.590374	0.837236	=	-4.11998	3.79988e-07	1.55088e-05	↘	2.37982	0.00336845	0.0513754	↗	1.20791	1.55074	-2.56923	-0.189418	5.26293	2.85378e-06	4.55619e-05
529	ENSMUSG00000006390	Elovl1	= = =	= = =	T0	5743	0.4706	0.515351	0.797017	=	-0.778705	0.299169	0.507063	=	-0.167684	0.850743	0.942062	=	0.0783237	0.548924	-0.229782	-0.397466	4.70808	0.654653	0.745004
530	ENSMUSG00000006392	Med8	= = =	= = =	T0	5743	-0.476295	0.353512	0.679796	=	-0.147449	0.778577	0.884049	=	-0.162867	0.794382	0.917125	=	0.471663	-0.00463248	-0.152082	-0.314949	5.79602	0.500342	0.61303
531	ENSMUSG00000006398	Cdc20	= = =	= = =	T0	5743	-1.19897	0.0400428	0.235446	=	-0.113964	0.845213	0.923311	=	-0.496213	0.482711	0.744045	=	1.08026	-0.118707	-0.23267	-0.728884	5.95606	0.0216644	0.0641014
532	ENSMUSG00000006412	Pfdn2	= = =	= = =	T0	5743	-0.163874	0.704241	0.890621	=	-0.151738	0.731939	0.854385	=	-0.570139	0.289451	0.586118	=	0.341309	0.177435	0.0256975	-0.544442	6.32747	0.417533	0.540431
533	ENSMUSG00000006418	Rnf114	= = =	= = =	T0	5743	0.115099	0.840705	0.941951	=	-0.307221	0.602058	0.765062	=	-1.05996	0.149373	0.425686	=	0.332276	0.447375	0.140154	-0.919805	6.0218	0.307723	0.434364
534	ENSMUSG00000006442	Srm	= = =	= = =	T0	5743	0.206162	0.72173	0.899746	=	-0.829184	0.168963	0.35278	=	-0.88532	0.23342	0.530007	=	0.481301	0.687462	-0.141722	-1.02704	5.32889	0.110181	0.210462
535	ENSMUSG00000006456	Rbm14	= = =	= = =	T0	5743	0.539049	0.449635	0.752402	=	-1.56014	0.0400599	0.131221	=	-0.160055	0.857213	0.945965	=	0.415796	0.954844	-0.605293	-0.765347	4.62984	0.107326	0.206516
536	ENSMUSG00000006476	Nsmf	= = =	= = =	T0	5743	-0.312962	0.663999	0.873218	=	0.675672	0.361081	0.567474	=	-0.0601681	0.944694	0.979827	=	-0.0880725	-0.401034	0.274637	0.214469	4.18295	0.806681	0.860276
537	ENSMUSG00000006494	Pdk1	= ↘ =	= down =	T-03	544	0.993917	0.181406	0.507363	=	-2.5335	0.00216467	0.0150013	↘	2.16423	0.0156876	0.120316	=	-0.0197437	0.974173	-1.55933	0.604898	4.58491	0.0187668	0.0576927
538	ENSMUSG00000006498	Ptbp1	= ↘ =	= down =	T-03	544	0.256922	0.556175	0.81968	=	-1.22096	0.00849014	0.0410947	↘	-0.650388	0.240126	0.536959	=	0.580384	0.837305	-0.383651	-1.03404	6.63136	0.00230171	0.011469
539	ENSMUSG00000006517	Mvd	= = =	= = =	T0	5743	0.469043	0.47181	0.768715	=	-0.106941	0.872734	0.93873	=	-0.00835461	0.991582	0.996736	=	-0.296224	0.17282	0.0658792	0.0575245	4.63292	0.901125	0.929271
540	ENSMUSG00000006519	Cyba	= = =	= = =	T0	5743	0.453415	0.479354	0.774008	=	-1.57159	0.0217413	0.0829026	=	-1.40132	0.10031	0.345423	=	0.796064	1.24948	-0.322111	-1.72343	5.09991	0.00414012	0.0181077
541	ENSMUSG00000006527	Sfmbt1	= ↘ ↗	= down up	T-02	149	0.958395	0.167413	0.488934	=	-2.93587	0.000231091	0.00258529	↘	2.88677	0.000794278	0.0225564	↗	0.0274456	0.985841	-1.95003	0.936744	4.43167	0.00181356	0.00947252
542	ENSMUSG00000006575	Rundc3a	↘ ↗ =	down up =	T-06	264	-3.81202	4.11248e-07	0.000107747	↘	4.82788	2.68314e-09	2.83019e-07	↗	-0.439547	0.555281	0.7922	=	0.554964	-3.25706	1.57082	1.13127	5.74308	6.50877e-08	1.97564e-06
543	ENSMUSG00000006585	Cdt1	= ↘ =	= down =	T-03	544	1.03173	0.142943	0.454929	=	-3.74967	1.17418e-05	0.000241435	↘	0.356338	0.696975	0.875597	=	1.01196	2.04368	-1.70599	-1.34965	4.57398	1.41052e-05	0.000178169
544	ENSMUSG00000006586	Runx1t1	= ↗ =	= up =	T 03	424	-1.00788	0.032124	0.210512	=	2.05414	4.82204e-05	0.00075172	↗	1.14594	0.0333367	0.190811	=	-0.557647	-1.56553	0.488617	1.63456	7.15995	1.36124e-07	3.64859e-06
545	ENSMUSG00000006589	Aprt	= = =	= = =	T0	5743	0.258403	0.419474	0.731689	=	-0.596778	0.072422	0.198989	=	-0.79851	0.0494611	0.234651	=	0.304214	0.562617	-0.034161	-0.83267	7.97952	0.00761784	0.0290207
546	ENSMUSG00000006599	Gtf2h1	= = =	= = =	T0	5743	1.15747	0.109665	0.395522	=	-0.458891	0.531508	0.711651	=	0.617711	0.468225	0.731753	=	-0.793084	0.364385	-0.0945059	0.523205	4.78262	0.337052	0.463006
547	ENSMUSG00000006651	Aplp1	= = =	= = =	T0	5743	-0.0287754	0.951701	0.984051	=	1.19802	0.0164936	0.067098	=	0.341076	0.548115	0.787398	=	-0.662698	-0.691474	0.506548	0.847624	6.54476	0.00480625	0.0201947
548	ENSMUSG00000006673	Qrich1	= ↗ =	= up =	T 03	424	-0.0812684	0.868651	0.952256	=	2.04693	0.000141816	0.00174784	↗	-1.27159	0.043067	0.21831	=	-0.644614	-0.725882	1.32104	0.0494524	5.8995	6.87725e-05	0.000677055
549	ENSMUSG00000006676	Usp19	= = =	= = =	T0	5743	1.37728	0.0597084	0.291437	=	-0.167842	0.819144	0.907042	=	-0.453063	0.608865	0.825025	=	-0.835773	0.541507	0.373665	-0.0793983	4.84158	0.257207	0.383098
550	ENSMUSG00000006678	Pola1	↗ ↘ =	up down =	T 06	97	1.61505	0.00647758	0.0858252	↗	-2.74113	3.16523e-05	0.000534471	↘	0.748721	0.284032	0.580828	=	-0.0279014	1.58714	-1.15398	-0.405261	5.68095	8.85313e-05	0.000835135
551	ENSMUSG00000006699	Cdc42	= = =	= = =	T0	5743	-0.355894	0.0874704	0.354736	=	0.844838	0.000128751	0.001627	=	-0.321183	0.205575	0.499905	=	-0.0752029	-0.431097	0.413741	0.0925583	8.95472	0.0015157	0.00821798
552	ENSMUSG00000006705	Pknox1	= = =	= = =	T0	5743	-0.607486	0.420291	0.732225	=	-0.327714	0.671323	0.814077	=	0.53296	0.553342	0.791247	=	0.486232	-0.121254	-0.448969	0.083991	4.58387	0.647572	0.738394
553	ENSMUSG00000006715	Gmnn	= = ↘	= = down	T-01	263	0.733971	0.21772	0.550365	=	-0.751727	0.22073	0.417118	=	-4.30804	1.46371e-05	0.00191747	↘	0.902395	1.63637	0.884639	-3.4234	6.09794	2.49219e-05	0.000285898
554	ENSMUSG00000006717	Acot13	= ↘ =	= down =	T-03	544	0.349623	0.527316	0.805049	=	-1.60757	0.00690439	0.0354696	↘	0.899496	0.176793	0.463049	=	0.316696	0.666319	-0.941255	-0.0417592	6.09673	0.0519902	0.122975
555	ENSMUSG00000006728	Cdk4	= = ↘	= = down	T-01	263	0.123031	0.542694	0.814291	=	0.0699063	0.735983	0.857503	=	-1.46963	1.65838e-07	7.48299e-05	↘	0.240181	0.363212	0.433118	-1.03651	8.64155	1.55191e-06	2.78863e-05
556	ENSMUSG00000006732	Mettl1	= = =	= = =	T0	5743	0.675196	0.335371	0.662746	=	-0.719454	0.319697	0.528727	=	0.518571	0.536964	0.77844	=	-0.276313	0.398883	-0.320571	0.198001	4.43639	0.693655	0.776537
557	ENSMUSG00000006736	Tspan31	= ↘ =	= down =	T-03	544	0.319261	0.566527	0.823119	=	-1.59725	0.00759723	0.0379721	↘	-0.578822	0.410958	0.694796	=	0.703887	1.02315	-0.574106	-1.15293	6.12943	0.00437548	0.018803
558	ENSMUSG00000006740	Ksi5b	= = =	= = =	T0	5743	0.696515	0.0673483	0.308533	=	-0.686266	0.0800062	0.213006	=	0.895088	0.0479084	0.230732	=	-0.403025	0.29349	-0.392776	0.502312	7.69213	0.0654369	0.144857
559	ENSMUSG00000006763	Saal1	= = =	= = =	T0	5743	-1.5069	0.0318262	0.210365	=	1.18819	0.0934253	0.236566	=	-1.40451	0.1104	0.360251	=	0.887213	-0.619692	0.568495	-0.836015	4.81879	0.0658752	0.145413
560	ENSMUSG00000006800	Sulf2	= = =	= = =	T0	5743	-0.215823	0.64571	0.864058	=	0.243404	0.612992	0.772363	=	-0.390434	0.499306	0.757021	=	0.137774	-0.078049	0.165355	-0.22508	6.38298	0.879454	0.914704
561	ENSMUSG00000006818	Sod2	= = =	= = =	T0	5743	-0.443253	0.431151	0.741	=	0.180151	0.754067	0.868605	=	0.279347	0.67845	0.864703	=	0.172527	-0.270726	-0.0905743	0.188773	6.56507	0.848206	0.89249
562	ENSMUSG00000006906	Stambp	↘ ↗ =	down up =	T-06	264	-2.91383	0.000239739	0.00988407	↘	3.05828	0.000154076	0.00185944	↗	1.41541	0.0804905	0.306347	=	0.302382	-2.61145	0.446828	1.86224	4.75366	2.64113e-05	0.000300437
563	ENSMUSG00000006930	Hap1	= ↗ =	= up =	T 03	424	-1.49146	0.0208694	0.169492	=	2.14655	0.00151206	0.0112877	↗	0.948883	0.192896	0.484896	=	-0.191899	-1.68336	0.463189	1.41207	4.86213	0.000594624	0.00387636
564	ENSMUSG00000006931	P3h4	= ↘ =	= down =	T-03	544	1.4694	0.0399856	0.235335	=	-2.5801	0.00105891	0.00856621	↘	1.34782	0.113484	0.366136	=	-0.148958	1.32044	-1.25965	0.0881696	4.21249	0.00722562	0.027774
565	ENSMUSG00000006932	Ctnnb1	= = =	= = =	T0	5743	0.543735	0.0328644	0.213009	=	-0.258768	0.318458	0.527538	=	-0.184644	0.549384	0.788134	=	-0.232257	0.311479	0.0527109	-0.131933	8.75826	0.168907	0.285984
566	ENSMUSG00000006941	Esi1b	= = =	= = =	T0	5743	-0.520576	0.0457049	0.253044	=	0.761511	0.00476601	0.0273155	=	-0.238221	0.447963	0.721497	=	0.0692319	-0.451345	0.310167	0.071946	7.99092	0.0411742	0.103567
567	ENSMUSG00000006998	Psmd2	= ↘ =	= down =	T-03	544	0.83429	0.0802179	0.338701	=	-1.44441	0.0042833	0.0251729	↘	-0.0631497	0.913415	0.96867	=	0.112273	0.946564	-0.497844	-0.560993	6.31017	0.0114873	0.0400075
568	ENSMUSG00000007021	Syngr3	↘ ↗ =	down up =	T-06	264	-3.44904	1.46752e-05	0.00147151	↘	4.43338	1.88382e-07	8.7431e-06	↗	0.0457974	0.953842	0.982768	=	0.358641	-3.0904	1.34298	1.38878	4.95369	1.96107e-06	3.3674e-05
569	ENSMUSG00000007029	Vars	= = ↘	= = down	T-01	263	0.446423	0.460783	0.76113	=	-0.756985	0.227419	0.425794	=	-2.21524	0.00898962	0.0885243	↘	0.597484	1.04391	0.286922	-1.92831	5.24622	0.00920301	0.0335338
570	ENSMUSG00000007036	Abhd16a	= = =	= = =	T0	5743	0.000723267	0.999203	0.999657	=	0.167628	0.822816	0.909734	=	0.251821	0.774167	0.909992	=	-0.147311	-0.146588	0.0210396	0.27286	4.97735	0.958523	0.971926
571	ENSMUSG00000007038	Neu1	= = =	= = =	T0	5743	-1.81408	0.0190514	0.160879	=	1.98998	0.0119183	0.0528677	=	-1.1952	0.200405	0.494082	=	0.664365	-1.14971	0.840272	-0.354925	4.15031	0.0518422	0.122723
572	ENSMUSG00000007039	Ddah2	= = =	= = =	T0	5743	-0.582154	0.101498	0.383961	=	0.493295	0.17359	0.359852	=	-1.02936	0.0223762	0.150571	=	0.447308	-0.134845	0.35845	-0.670913	8.07459	0.0446647	0.10973
573	ENSMUSG00000007041	Clic1	= = =	= = =	T0	5743	-0.340124	0.377825	0.69759	=	-0.809977	0.0436792	0.140278	=	-0.29673	0.532316	0.775119	=	0.734264	0.39414	-0.415837	-0.712567	7.09477	0.00377015	0.0167262
574	ENSMUSG00000007050	Lsm2	= = =	= = =	T0	5743	-0.643985	0.104642	0.389226	=	-0.0468229	0.90733	0.955815	=	-1.286	0.0122386	0.105187	=	0.827899	0.183914	0.137091	-1.1489	7.41902	0.00237312	0.0117743
575	ENSMUSG00000007080	Pole	= ↘ =	= down =	T-03	544	0.691136	0.298099	0.628068	=	-2.49388	0.000811202	0.00697093	↘	-1.4821	0.107973	0.358198	=	1.09911	1.79025	-0.70363	-2.18573	4.45095	7.48749e-05	0.000726067
576	ENSMUSG00000007097	Atp1a2	= = ↗	= = up	T 01	232	-0.231177	0.728035	0.902169	=	0.894571	0.187622	0.376171	=	4.11809	3.32552e-07	0.000127342	↗	-1.30342	-1.5346	-0.640031	3.47806	5.54041	7.417e-13	8.60583e-11
577	ENSMUSG00000007338	Mrpl49	= = =	= = =	T0	5743	0.582195	0.352479	0.679202	=	-1.09598	0.0940942	0.237487	=	0.569034	0.449339	0.721758	=	-0.0309169	0.551278	-0.544698	0.0243364	5.4673	0.408197	0.531686
578	ENSMUSG00000007411	Mark3	= = =	= = =	T0	5743	0.834982	0.119087	0.412847	=	0.0323403	0.952587	0.978613	=	0.728409	0.249286	0.545742	=	-0.824509	0.0104731	0.0428135	0.771223	6.48406	0.0791119	0.166334
579	ENSMUSG00000007415	Gatad1	= = =	= = =	T0	5743	1.34284	0.0247539	0.18496	=	-0.206906	0.729821	0.853507	=	-1.15958	0.12255	0.382062	=	-0.613783	0.72906	0.522154	-0.63743	5.67625	0.0605235	0.137004
580	ENSMUSG00000007458	M6pr	= = =	= = =	T0	5743	-0.096665	0.872935	0.954879	=	0.4331	0.485523	0.67478	=	-1.61502	0.0432146	0.218549	=	0.259704	0.163039	0.59614	-1.01888	5.48562	0.245456	0.371414
581	ENSMUSG00000007476	Lrrc8a	↘ ↗ =	down up =	T-06	264	-2.25504	0.00271909	0.0515104	↘	2.72475	0.000477653	0.004635	↗	-1.08959	0.210906	0.507585	=	0.601304	-1.65374	1.07101	-0.0185801	4.45879	0.00490173	0.020511
582	ENSMUSG00000007564	Ppp2r1a	= = =	= = =	T0	5743	0.157055	0.601355	0.84385	=	-0.0547847	0.85903	0.929777	=	0.168275	0.643124	0.843438	=	-0.132467	0.0245872	-0.0301975	0.138078	7.45816	0.887419	0.919808
583	ENSMUSG00000007589	Tinf2	= = =	= = =	T0	5743	0.775521	0.27581	0.606589	=	-0.934789	0.205053	0.398336	=	-0.591715	0.510974	0.764344	=	0.033682	0.809204	-0.125585	-0.7173	4.14595	0.325477	0.451113
584	ENSMUSG00000007603	Dus3l	= = =	= = =	T0	5743	0.730744	0.265025	0.594876	=	-0.425351	0.526541	0.708158	=	0.3161	0.687644	0.869947	=	-0.414408	0.316337	-0.109014	0.207085	4.91282	0.70074	0.781905
585	ENSMUSG00000007613	Tgfbr1	= ↗ =	= up =	T 03	424	-0.431729	0.375225	0.695594	=	1.84771	0.000437563	0.00430253	↗	-1.38786	0.0268248	0.168761	=	-0.253091	-0.68482	1.16289	-0.224975	6.47647	0.00104485	0.00611844
586	ENSMUSG00000007617	Homer1	= = =	= = =	T0	5743	0.0136873	0.985323	0.995964	=	0.663569	0.385985	0.590732	=	0.710044	0.419876	0.701406	=	-0.519561	-0.505874	0.157695	0.867739	5.23394	0.312453	0.4386
587	ENSMUSG00000007655	Cav1	= = =	= = =	T0	5743	1.98269	0.0103679	0.109789	=	-0.907429	0.236333	0.43625	=	0.573556	0.517029	0.767017	=	-1.17669	0.805999	-0.10143	0.472126	4.86167	0.0707003	0.153243
588	ENSMUSG00000007656	Arpp19	= = =	= = =	T0	5743	0.072043	0.821559	0.935639	=	0.0473418	0.885193	0.943385	=	-0.839797	0.0386654	0.205837	=	0.132246	0.204289	0.251631	-0.588166	7.68709	0.187959	0.30853
589	ENSMUSG00000007659	Bcl2l1	= = =	= = =	T0	5743	-1.08971	0.0739735	0.322711	=	1.10814	0.0748597	0.203124	=	-0.451525	0.537798	0.778887	=	0.376092	-0.713617	0.394525	-0.0569998	5.75948	0.262185	0.38767
590	ENSMUSG00000007670	Khsrp	= = =	= = =	T0	5743	0.725037	0.299756	0.629265	=	-0.610301	0.395842	0.600379	=	-0.774094	0.379082	0.669281	=	-0.045104	0.679933	0.0696324	-0.704462	4.72015	0.437188	0.558924
591	ENSMUSG00000007721	Ccdc124	= = =	= = =	T0	5743	-0.974047	0.0838701	0.34684	=	0.505983	0.373923	0.57936	=	-0.947283	0.176714	0.463049	=	0.714365	-0.259682	0.2463	-0.700983	6.18097	0.139374	0.249998
592	ENSMUSG00000007739	Cct4	= ↘ =	= down =	T-03	544	0.190833	0.551987	0.817513	=	-1.31355	0.000158681	0.00189809	↘	0.419497	0.280303	0.577959	=	0.408777	0.599609	-0.713941	-0.294445	7.65461	0.000595151	0.00387636
593	ENSMUSG00000007777	0610009B22Rik	= = =	= = =	T0	5743	-1.05885	0.0349944	0.221187	=	0.388384	0.440733	0.635958	=	-0.460537	0.446988	0.72147	=	0.715078	-0.34377	0.0446145	-0.415923	6.46353	0.103214	0.200839
594	ENSMUSG00000007783	Cpt1c	↗ = =	up = =	T 09	151	1.97559	0.0069911	0.0883574	↗	-0.347403	0.625929	0.781401	=	-0.968392	0.275378	0.573052	=	-1.06589	0.909697	0.562295	-0.406097	4.25416	0.0367999	0.095461
595	ENSMUSG00000007805	Twist2	↘ = =	down = =	T-09	80	-2.39754	0.000444363	0.0151644	↘	0.60241	0.358191	0.565456	=	-2.11529	0.0176173	0.129726	=	2.02577	-0.371767	0.230643	-1.88465	5.06761	1.26195e-05	0.000161156
596	ENSMUSG00000007812	Zfp655	= = =	= = =	T0	5743	-0.286123	0.693919	0.884774	=	-0.912297	0.228823	0.427733	=	0.876297	0.314123	0.608944	=	0.451666	0.165543	-0.746753	0.129543	5.06271	0.446795	0.567365
597	ENSMUSG00000007815	Rhoa	= = =	= = =	T0	5743	0.213398	0.45706	0.759633	=	-0.24774	0.401131	0.605349	=	-0.559912	0.118553	0.375537	=	0.103799	0.317198	0.0694575	-0.490455	7.63956	0.17377	0.292015
598	ENSMUSG00000007817	Zmiz1	= ↗ =	= up =	T 03	424	-0.650399	0.0827261	0.34386	=	1.05383	0.00678341	0.0350254	↗	0.517833	0.239916	0.536959	=	-0.168572	-0.818971	0.234855	0.752688	7.31981	0.00353062	0.0158956
599	ENSMUSG00000007827	Ankrd26	= = =	= = =	T0	5743	1.2404	0.0613383	0.295748	=	-0.0917561	0.890571	0.946137	=	0.0271123	0.972595	0.988539	=	-0.8912	0.3492	0.257444	0.284556	5.43743	0.230605	0.356282
600	ENSMUSG00000007836	Hnrnpa0	= = =	= = =	T0	5743	0.295085	0.391468	0.708192	=	0.577684	0.1043	0.253858	=	-0.990417	0.0243233	0.159202	=	-0.262552	0.0325335	0.610218	-0.380199	7.10017	0.0361584	0.094188
601	ENSMUSG00000007837	Prrg2	= = =	= = =	T0	5743	-0.22142	0.730959	0.903594	=	-0.310897	0.639175	0.790766	=	0.728215	0.343487	0.639715	=	0.139459	-0.0819602	-0.392857	0.335358	3.94962	0.778948	0.841305
602	ENSMUSG00000007850	Hnrnph1	= = =	= = =	T0	5743	0.335181	0.204865	0.536146	=	-0.0874851	0.746332	0.863491	=	-0.193258	0.549036	0.788089	=	-0.159329	0.175852	0.0883671	-0.104891	8.75779	0.575705	0.67727
603	ENSMUSG00000007867	sit43	= = =	= = =	T0	5743	-1.42373	0.0180546	0.157378	=	1.08441	0.0733613	0.20089	=	-0.262709	0.710334	0.882766	=	0.591266	-0.83246	0.251952	-0.0107577	6.09325	0.121313	0.226298
604	ENSMUSG00000007872	Id3	= ↘ =	= down =	T-03	544	-0.203077	0.515874	0.797018	=	-2.08867	8.68887e-09	7.71248e-07	↘	0.188149	0.620619	0.830145	=	1.1496	0.946526	-1.14214	-0.95399	9.36282	1.73584e-11	1.48405e-09
605	ENSMUSG00000007880	Arid1a	= = =	= = =	T0	5743	0.116765	0.755473	0.910243	=	0.534742	0.167197	0.350354	=	-0.871019	0.066763	0.277082	=	-0.13719	-0.0204248	0.514317	-0.356702	7.21697	0.182049	0.30186
606	ENSMUSG00000007891	Ctsd	= = ↗	= = up	T 01	232	-0.116206	0.751323	0.909808	=	-0.844858	0.0279374	0.100313	=	1.24162	0.00503833	0.0654289	↗	0.199178	0.0829721	-0.761886	0.479735	6.71314	0.0251474	0.0716154
607	ENSMUSG00000007892	Rplp1	= ↘ =	= down =	T-03	544	0.678735	8.83722e-06	0.00104755	=	-1.12557	2.71145e-11	5.12149e-09	↘	0.115188	0.513036	0.764702	=	0.0249361	0.703671	-0.421898	-0.30671	11.5476	2.41812e-11	2.00408e-09
608	ENSMUSG00000007944	Ttc9b	↘ ↗ =	down up =	T-06	264	-2.60051	0.00029676	0.0112273	↘	4.03451	3.07579e-07	1.28771e-05	↗	0.339698	0.64798	0.845581	=	-0.151792	-2.75231	1.2822	1.6219	4.4183	6.53211e-07	1.31975e-05
609	ENSMUSG00000007950	Abhd8	= = =	= = =	T0	5743	-0.178624	0.809482	0.932199	=	-0.436129	0.568291	0.741042	=	0.300794	0.736869	0.895663	=	0.276834	0.0982101	-0.337919	-0.0371249	4.42024	0.871495	0.908754
610	ENSMUSG00000007987	sit22	= = =	= = =	T0	5743	0.161451	0.786656	0.922949	=	0.783627	0.204056	0.397445	=	-0.293208	0.68786	0.869947	=	-0.4396	-0.278149	0.505478	0.21227	5.57811	0.377306	0.501634
611	ENSMUSG00000007989	Fzd3	= ↗ =	= up =	T 03	424	-0.688573	0.160277	0.479651	=	1.37829	0.00726881	0.0368753	↗	-0.129054	0.826041	0.93195	=	-0.14045	-0.829023	0.549263	0.420209	7.23066	0.0416894	0.10435
612	ENSMUSG00000008035	Mid1ip1	↘ ↗ =	down up =	T-06	264	-2.12323	0.00140073	0.0330663	↘	2.94724	3.01315e-05	0.000515217	↗	-0.518572	0.490772	0.750873	=	0.248446	-1.87479	1.07246	0.553884	5.64799	0.000488694	0.00332985
613	ENSMUSG00000008036	Ap2s1	= = =	= = =	T0	5743	0.329082	0.413781	0.727116	=	-0.318579	0.441594	0.636717	=	0.514042	0.286995	0.583181	=	-0.216032	0.11305	-0.20553	0.308512	7.45666	0.606613	0.705457
614	ENSMUSG00000008140	Emc10	= = =	= = =	T0	5743	-0.38082	0.511169	0.795067	=	0.690482	0.246753	0.448051	=	-0.313217	0.657907	0.851194	=	0.0186784	-0.362142	0.32834	0.0151229	5.30293	0.716137	0.793624
615	ENSMUSG00000008167	Fbxw9	= = =	= = =	T0	5743	-1.12283	0.131891	0.435279	=	1.18183	0.120525	0.281159	=	-0.119402	0.892426	0.95991	=	0.281063	-0.841771	0.340055	0.220653	5.03108	0.400222	0.52348
616	ENSMUSG00000008200	Fnbp4	= = =	= = =	T0	5743	0.303673	0.638869	0.862015	=	0.70257	0.291111	0.498188	=	0.987494	0.194777	0.486898	=	-0.825914	-0.52224	0.18033	1.16782	5.46721	0.0358638	0.0936977
617	ENSMUSG00000008206	Cers4	= = ↗	= = up	T 01	232	1.39867	0.0244906	0.183993	=	-0.809563	0.197977	0.38981	=	1.94286	0.00748932	0.0793978	↗	-1.12994	0.268736	-0.540828	1.40203	5.07687	0.00230861	0.0114963
618	ENSMUSG00000008301	Phax	= = =	= = =	T0	5743	-0.437204	0.315591	0.645812	=	0.435775	0.32836	0.536754	=	-0.102006	0.846431	0.941003	=	0.135517	-0.301687	0.134088	0.0320819	6.47192	0.736338	0.809823
619	ENSMUSG00000008305	Tle1	= = =	= = =	T0	5743	-0.132768	0.814741	0.932519	=	0.0670768	0.908069	0.956143	=	0.277917	0.683336	0.867603	=	-0.00344125	-0.13621	-0.0691329	0.208784	5.97099	0.96408	0.97622
620	ENSMUSG00000008333	Snrpb2	= = =	= = =	T0	5743	-0.265198	0.34381	0.670451	=	0.124972	0.662647	0.807747	=	-0.777219	0.0281589	0.174478	=	0.330718	0.0655191	0.190491	-0.586728	7.90229	0.0705795	0.153029
621	ENSMUSG00000008348	Ubc	= = =	= = =	T0	5743	-0.0236104	0.926591	0.975094	=	0.266149	0.312683	0.521768	=	-0.0468531	0.880381	0.954399	=	-0.103654	-0.127264	0.138885	0.0920323	7.83226	0.681372	0.766872
622	ENSMUSG00000008373	Prpf31	= = =	= = =	T0	5743	-0.0416901	0.938058	0.979946	=	0.0352264	0.948975	0.97626	=	-0.95444	0.162223	0.443627	=	0.252264	0.210574	0.245801	-0.708639	5.81903	0.499271	0.612458
623	ENSMUSG00000008393	Carhsp1	= = =	= = =	T0	5743	-0.60993	0.233497	0.567293	=	-0.219147	0.674589	0.815501	=	0.713795	0.239295	0.536745	=	0.388572	-0.221358	-0.440505	0.27329	5.91353	0.34769	0.474053
624	ENSMUSG00000008398	Elk3	= ↘ =	= down =	T-03	544	0.367851	0.599528	0.842889	=	-2.34277	0.00292967	0.0188315	↘	0.863589	0.32372	0.620253	=	0.679599	1.04745	-1.29532	-0.43173	4.16275	0.0155117	0.0501935
625	ENSMUSG00000008429	Herpud2	= ↗ =	= up =	T 03	424	-1.80325	0.0217593	0.172587	=	3.45172	6.22055e-05	0.000900594	↗	-0.33217	0.708026	0.880776	=	-0.290382	-2.09363	1.35809	1.02592	4.79358	0.000362224	0.00263541
626	ENSMUSG00000008435	Rdh13	= = =	= = =	T0	5743	0.984522	0.183296	0.509839	=	-0.855158	0.261182	0.465858	=	-0.852137	0.362971	0.656647	=	-0.0977782	0.886744	0.0315858	-0.820552	4.38564	0.268423	0.393597
627	ENSMUSG00000008475	Arpc5	= ↗ =	= up =	T 03	424	-0.611538	0.157499	0.476606	=	1.23498	0.00634956	0.033401	↗	-0.296125	0.571105	0.800848	=	-0.0848049	-0.696343	0.538637	0.242511	7.03875	0.0476776	0.115145
628	ENSMUSG00000008489	Elavl2	↘ ↗ =	down up =	T-06	264	-2.00722	0.00128246	0.0308171	↘	3.73119	9.29397e-08	4.9337e-06	↗	0.780758	0.239717	0.536959	=	-0.555374	-2.56259	1.1686	1.94936	6.33183	7.07831e-09	2.90354e-07
629	ENSMUSG00000008496	Pou2f2	↘ ↗ =	down up =	T-06	264	-2.83125	0.000156344	0.0074259	↘	4.24074	2.54415e-07	1.12916e-05	↗	-0.865561	0.286764	0.583018	=	0.219455	-2.61179	1.62895	0.763388	4.40269	4.69447e-06	6.90734e-05
630	ENSMUSG00000008540	Mgst1	= ↘ =	= down =	T-03	544	0.64322	0.321746	0.651083	=	-1.80354	0.00984925	0.0457118	↘	-0.787176	0.342489	0.638836	=	0.616148	1.25937	-0.54417	-1.33135	5.89125	0.0071089	0.0274032
631	ENSMUSG00000008575	Nfib	= ↗ =	= up =	T 03	424	0.419242	0.165626	0.487044	=	1.41003	1.70482e-05	0.000325036	↗	0.545012	0.128854	0.391674	=	-1.1557	-0.736457	0.673572	1.21858	8.95169	2.19926e-11	1.84148e-09
632	ENSMUSG00000008604	Ubqln4	= = =	= = =	T0	5743	0.528556	0.470514	0.767638	=	-0.570496	0.449951	0.643852	=	0.681753	0.435783	0.712385	=	-0.281607	0.246949	-0.323547	0.358205	4.9476	0.767478	0.83246
633	ENSMUSG00000008658	Rbfox1	= ↗ ↗	= up up	T 04	31	-0.169467	0.769368	0.913702	=	2.91873	3.37603e-06	9.3118e-05	↗	2.37942	0.000174107	0.00956145	↗	-1.92712	-2.09659	0.822143	3.20156	5.25202	9.87009e-16	2.86303e-13
634	ENSMUSG00000008668	Rps18	= = =	= = =	T0	5743	0.560706	0.000760209	0.0211453	=	-0.831893	2.54793e-06	7.49792e-05	=	-0.790926	0.000170183	0.00956145	=	0.193148	0.753855	-0.0780384	-0.868964	10.4818	3.0126e-11	2.44683e-09
635	ENSMUSG00000008682	Rpl10	= = =	= = =	T0	5743	0.235334	0.272135	0.602299	=	-0.659216	0.00340948	0.0209574	=	0.186264	0.471402	0.734028	=	0.106541	0.341876	-0.317341	-0.131076	10.2548	0.0238029	0.0688095
636	ENSMUSG00000008683	Rps15a	= = =	= = =	T0	5743	0.168236	0.196327	0.525248	=	-0.653469	3.61345e-06	9.84847e-05	=	-0.0321202	0.838712	0.936102	=	0.208587	0.376823	-0.276645	-0.308766	11.3512	1.28857e-06	2.36781e-05
637	ENSMUSG00000008690	Ncaph2	= = =	= = =	T0	5743	0.373876	0.48807	0.778908	=	-0.916733	0.103185	0.252012	=	-0.276955	0.678126	0.864637	=	0.247198	0.621075	-0.295659	-0.572614	5.58823	0.221699	0.34661
638	ENSMUSG00000008730	Hipk1	= = =	= = =	T0	5743	-0.740827	0.188032	0.5147	=	-0.0334239	0.953367	0.978722	=	0.730363	0.271066	0.568155	=	0.389742	-0.351086	-0.384509	0.345853	6.12994	0.376437	0.500885
639	ENSMUSG00000008763	Man1a2	= = =	= = =	T0	5743	1.28761	0.0411858	0.238664	=	-1.09386	0.090798	0.232198	=	0.589166	0.427127	0.706975	=	-0.566066	0.721542	-0.372321	0.216845	5.80096	0.154675	0.268893
640	ENSMUSG00000008822	Acyp1	= = =	= = =	T0	5743	-0.607551	0.311779	0.642871	=	0.999435	0.106769	0.25809	=	-1.46745	0.0590812	0.259846	=	0.32281	-0.284741	0.714693	-0.752761	5.80918	0.175535	0.2942
641	ENSMUSG00000008855	Hdac5	= = =	= = =	T0	5743	0.743641	0.291598	0.621289	=	-1.80588	0.0170417	0.0688622	=	0.78198	0.356375	0.652299	=	0.149715	0.893356	-0.912525	-0.130545	5.17506	0.112892	0.213932
642	ENSMUSG00000008859	Rala	= ↗ =	= up =	T 03	424	-0.957141	0.076175	0.327524	=	1.64793	0.0035822	0.0217937	↗	0.34624	0.581982	0.806734	=	-0.192671	-1.14981	0.498122	0.844362	6.2871	0.00765922	0.0291237
643	ENSMUSG00000008892	Vdac3	↘ ↗ =	down up =	T-06	264	-1.7089	0.000197065	0.00884288	↘	1.55995	0.000735805	0.00646077	↗	-0.0305783	0.95282	0.982602	=	0.509343	-1.19956	0.360395	0.329817	6.49098	0.0014878	0.00811001
644	ENSMUSG00000008958	Vps72	= = =	= = =	T0	5743	0.77675	0.118738	0.412663	=	-0.983567	0.0570623	0.169208	=	-0.753379	0.228469	0.524485	=	0.0975662	0.874316	-0.109252	-0.86263	6.22063	0.0372129	0.0962558
645	ENSMUSG00000008976	Gabpa	= = =	= = =	T0	5743	-0.129831	0.863407	0.95084	=	-1.07437	0.174984	0.361011	=	0.267626	0.772171	0.909187	=	0.567649	0.437818	-0.636547	-0.368921	5.05885	0.37097	0.496706
646	ENSMUSG00000008999	Bmp7	= ↘ =	= down =	T-03	544	0.810234	0.22322	0.557673	=	-3.34408	2.14547e-05	0.000396936	↘	0.0713907	0.932355	0.974788	=	1.04652	1.85675	-1.48733	-1.41594	5.16163	1.76224e-05	0.0002145
647	ENSMUSG00000009013	Dynll1	= = =	= = =	T0	5743	-0.520271	0.00858856	0.0999796	=	0.420372	0.0365642	0.122768	=	-0.861473	0.000584268	0.0195364	=	0.395386	-0.124885	0.295486	-0.565987	9.15068	0.000299388	0.00226831
648	ENSMUSG00000009030	Pdcl	= = =	= = =	T0	5743	0.10935	0.864114	0.950865	=	-1.29757	0.0552021	0.165622	=	0.88038	0.252483	0.548016	=	0.346676	0.456025	-0.84154	0.0388393	5.16147	0.23645	0.361938
649	ENSMUSG00000009035	Tmem184b	= = =	= = =	T0	5743	-1.2987	0.0698819	0.315127	=	0.721719	0.316615	0.525235	=	-0.522883	0.544499	0.784117	=	0.743886	-0.554814	0.166905	-0.355978	4.72077	0.27015	0.395343
650	ENSMUSG00000009073	Nf2	↗ = =	up = =	T 09	151	1.82704	0.00644804	0.0858042	↗	-0.0054825	0.993351	0.996295	=	-0.272161	0.729517	0.891862	=	-1.2995	0.527542	0.522059	0.249899	5.25005	0.0298899	0.0813142
651	ENSMUSG00000009076	Zmat5	= = =	= = =	T0	5743	-1.44606	0.025393	0.187497	=	0.992431	0.12658	0.290911	=	-1.67722	0.0431636	0.218426	=	1.00763	-0.438424	0.554007	-1.12322	5.14301	0.0237541	0.068732
652	ENSMUSG00000009079	Ewsr1	= = =	= = =	T0	5743	0.143708	0.711743	0.893471	=	-0.0341499	0.931808	0.968413	=	0.0848729	0.856994	0.945965	=	-0.111924	0.0317837	-0.00236622	0.0825067	7.5294	0.973072	0.981568
653	ENSMUSG00000009090	Ap1b1	= = =	= = =	T0	5743	-0.73855	0.257319	0.588886	=	1.67932	0.0143174	0.0605657	=	-1.07517	0.187188	0.477195	=	-0.0169545	-0.755504	0.923815	-0.151357	5.22414	0.0841652	0.173757
654	ENSMUSG00000009112	Bcl2l13	= = =	= = =	T0	5743	-0.241929	0.739908	0.907282	=	-0.411996	0.583194	0.751022	=	-1.43296	0.137149	0.40878	=	0.745683	0.503755	0.0917589	-1.3412	4.70492	0.18706	0.307676
655	ENSMUSG00000009207	Lnpk	= = =	= = =	T0	5743	-0.989305	0.0647767	0.301499	=	0.79725	0.142404	0.315011	=	0.955628	0.124109	0.383713	=	0.104447	-0.884858	-0.0876083	0.86802	6.00046	0.0461884	0.11252
656	ENSMUSG00000009291	Pttg1ip	= = =	= = =	T0	5743	0.612091	0.379944	0.698801	=	-1.80174	0.016555	0.0672971	=	1.13945	0.173933	0.459709	=	0.156939	0.76903	-1.03271	0.106743	5.38929	0.121634	0.226588
657	ENSMUSG00000009293	Ube2g2	= = =	= = =	T0	5743	0.148249	0.829318	0.938215	=	0.418503	0.553641	0.728635	=	-1.29976	0.143787	0.417479	=	0.00450191	0.152751	0.571255	-0.728508	5.12517	0.515302	0.625978
658	ENSMUSG00000009418	Nav1	= ↗ ↗	= up up	T 04	31	-0.8833	0.0469971	0.257232	=	1.27591	0.00562838	0.0308251	↗	2.19596	3.35836e-05	0.00354242	↗	-0.524473	-1.40777	-0.131859	2.0641	6.88953	6.82342e-10	3.77006e-08
659	ENSMUSG00000009470	Tnpo1	= = =	= = =	T0	5743	-0.658806	0.0955424	0.371898	=	0.0585948	0.88365	0.943385	=	-0.142984	0.764112	0.90538	=	0.500553	-0.158253	-0.099658	-0.242642	6.93059	0.221071	0.346029
660	ENSMUSG00000009535	Rnmt	= = =	= = =	T0	5743	0.739079	0.207559	0.53814	=	-1.23781	0.0441002	0.141295	=	0.725038	0.300392	0.595754	=	-0.116663	0.622416	-0.615396	0.109642	5.88741	0.22742	0.353108
661	ENSMUSG00000009549	Srp14	= = =	= = =	T0	5743	-0.248362	0.278159	0.609444	=	0.237403	0.311461	0.52094	=	-0.0142975	0.958795	0.985683	=	0.071144	-0.177218	0.0601856	0.0458881	8.34402	0.683729	0.768403
662	ENSMUSG00000009563	Tor2a	= = =	= = =	T0	5743	-1.35762	0.0568299	0.283148	=	1.18833	0.0999614	0.246842	=	-1.29152	0.147397	0.422637	=	0.746933	-0.610689	0.577639	-0.713883	4.61149	0.126586	0.233401
663	ENSMUSG00000009569	Mrtfb	= ↘ ↗	= down up	T-02	149	0.867338	0.224156	0.558123	=	-2.94835	0.000330379	0.00344459	↘	2.99871	0.000739612	0.0218441	↗	0.0739956	0.941334	-2.00702	0.991689	5.0007	0.00235403	0.0117153
664	ENSMUSG00000009575	Cbx5	= = =	= = =	T0	5743	0.265133	0.32162	0.651083	=	-0.22695	0.408637	0.612252	=	-0.0393939	0.903525	0.96474	=	-0.075526	0.189607	-0.0373434	-0.0767373	7.8395	0.733961	0.807754
665	ENSMUSG00000009621	Vav2	= = =	= = =	T0	5743	0.640811	0.387149	0.707039	=	0.514035	0.497784	0.684443	=	-0.412076	0.649775	0.846699	=	-0.634607	0.00620409	0.520239	0.108164	4.69721	0.488055	0.603346
666	ENSMUSG00000009628	Tex15	= = =	= = =	T0	5743	-1.08589	0.177792	0.50331	=	0.144032	0.859981	0.93027	=	0.148195	0.877295	0.953423	=	0.705352	-0.380537	-0.236505	-0.0883103	4.46564	0.485042	0.600599
667	ENSMUSG00000009630	Ppp2cb	↗ = =	up = =	T 09	151	2.01054	0.00280099	0.0526612	↗	-0.493637	0.452074	0.645893	=	-0.239825	0.759359	0.903428	=	-1.20113	0.80941	0.315773	0.0759477	4.55014	0.026787	0.0751776
668	ENSMUSG00000009633	G0s2	= = =	= = =	T0	5743	0.945277	0.221663	0.556178	=	1.10434	0.158475	0.339166	=	0.597315	0.500536	0.758037	=	-1.41046	-0.465181	0.639162	1.23648	4.2764	0.0121904	0.041812
669	ENSMUSG00000009640	Dmap1	= ↗ =	= up =	T 03	424	-1.53436	0.024514	0.183993	=	2.28037	0.00146996	0.0110241	↗	-0.736113	0.362441	0.656627	=	0.19461	-1.33975	0.940624	0.204511	4.65305	0.0168286	0.0532664
670	ENSMUSG00000009681	Bcr	↗ = =	up = =	T 09	151	1.94004	0.0074548	0.0926156	↗	-0.495705	0.486431	0.675228	=	-0.708118	0.415337	0.697987	=	-1.03015	0.909892	0.414186	-0.293931	4.6672	0.0491246	0.117765
671	ENSMUSG00000009733	Tfcp2	= = ↘	= = down	T-01	263	0.524831	0.427954	0.737815	=	-0.0625213	0.926432	0.965823	=	-2.53986	0.00726393	0.0783502	↘	0.272602	0.797433	0.734912	-1.80495	4.04039	0.0417406	0.104377
672	ENSMUSG00000009739	Pou6f1	= = =	= = =	T0	5743	0.893542	0.229349	0.563438	=	1.4211	0.059792	0.174813	=	0.43124	0.6105	0.825588	=	-1.48851	-0.594972	0.826124	1.25736	4.153	0.00302557	0.0141553
673	ENSMUSG00000009741	Ubp1	= ↗ =	= up =	T 03	424	-0.83553	0.234448	0.568752	=	2.68416	0.000450002	0.00439821	↗	-0.257003	0.754381	0.901967	=	-0.651182	-1.48671	1.19745	0.940445	5.44743	0.000916182	0.00547552
674	ENSMUSG00000009828	Ick	= = =	= = =	T0	5743	0.284243	0.629255	0.857518	=	0.282641	0.639561	0.791003	=	0.683201	0.328652	0.624986	=	-0.525303	-0.24106	0.041581	0.724782	5.4676	0.29924	0.425048
675	ENSMUSG00000009863	Sdhb	= = =	= = =	T0	5743	-0.124161	0.662966	0.873133	=	0.337692	0.249288	0.450738	=	-0.72105	0.0445784	0.222947	=	0.104537	-0.0196237	0.318068	-0.402982	7.72448	0.229429	0.355006
676	ENSMUSG00000009894	Snap47	= = =	= = =	T0	5743	-1.05315	0.0204706	0.167771	=	0.905031	0.0494943	0.153428	=	0.629831	0.231441	0.527727	=	0.179891	-0.873262	0.0317697	0.661601	6.61786	0.0292078	0.080171
677	ENSMUSG00000009905	Kdsr	= ↘ ↗	= down up	T-02	149	0.316192	0.636366	0.861343	=	-3.81004	5.04829e-06	0.000127336	↘	2.7485	0.00143018	0.0325377	↗	0.980749	1.29694	-2.5131	0.235405	4.41716	6.13836e-05	0.000615503
678	ENSMUSG00000009907	Vps4b	= = =	= = =	T0	5743	0.666528	0.247797	0.583146	=	-0.143821	0.807111	0.900841	=	-1.19659	0.106482	0.355203	=	-0.128839	0.537689	0.393868	-0.802718	6.01033	0.254495	0.380035
679	ENSMUSG00000009927	Rps25	= = =	= = =	T0	5743	0.231636	0.130628	0.433669	=	-0.724531	1.13531e-05	0.000235229	=	-0.147824	0.428199	0.707181	=	0.225494	0.45713	-0.2674	-0.415224	10.3515	1.87524e-06	3.2429e-05
680	ENSMUSG00000009995	Taz	= = =	= = =	T0	5743	1.11123	0.126861	0.426121	=	-0.465195	0.529504	0.710487	=	0.112299	0.897446	0.962379	=	-0.628898	0.482329	0.0171348	0.129434	5.10972	0.497398	0.61136
681	ENSMUSG00000010047	Hyal2	= = =	= = =	T0	5743	0.307927	0.589207	0.836431	=	-0.245214	0.675483	0.816045	=	-0.964778	0.184457	0.474868	=	0.132856	0.440783	0.195569	-0.769209	5.65133	0.431892	0.553635
682	ENSMUSG00000010054	Tusc2	= = =	= = =	T0	5743	-0.493833	0.5251	0.803083	=	1.61985	0.0466815	0.14707	=	0.771293	0.394572	0.681679	=	-0.632374	-1.12621	0.493644	1.26494	4.84567	0.0305281	0.0828606
683	ENSMUSG00000010057	Nprl2	= = =	= = =	T0	5743	0.846338	0.212662	0.542646	=	-0.381864	0.581904	0.750313	=	-0.801992	0.346569	0.64251	=	-0.243324	0.603014	0.22115	-0.580841	4.56808	0.448552	0.568796
684	ENSMUSG00000010067	Rassf1	= = =	= = =	T0	5743	0.169888	0.785364	0.922586	=	0.269837	0.67339	0.815215	=	-0.18282	0.810325	0.92423	=	-0.21663	-0.0467415	0.223096	0.0402756	5.21664	0.914919	0.938355
685	ENSMUSG00000010095	Slc3a2	= = =	= = =	T0	5743	0.255467	0.593073	0.839198	=	0.00970094	0.984217	0.993558	=	0.980623	0.0850516	0.31543	=	-0.441606	-0.18614	-0.176439	0.804185	6.43042	0.130356	0.237922
686	ENSMUSG00000010097	Nxf1	= = =	= = =	T0	5743	-0.477323	0.136911	0.443609	=	0.641179	0.0520811	0.159624	=	0.321176	0.39957	0.684665	=	-0.0428912	-0.520214	0.120965	0.442141	7.13838	0.0735123	0.157371
687	ENSMUSG00000010110	Stx5a	= = =	= = =	T0	5743	0.834222	0.15321	0.47033	=	-0.754299	0.209288	0.40271	=	0.0841078	0.905001	0.965453	=	-0.269544	0.564678	-0.189621	-0.105513	5.85038	0.447951	0.568451
688	ENSMUSG00000010277	2610507B11Rik	= = =	= = =	T0	5743	0.383333	0.54488	0.814562	=	-0.937996	0.155424	0.334636	=	-0.202761	0.795228	0.917617	=	0.232189	0.615521	-0.322475	-0.525236	5.40533	0.37297	0.498316
689	ENSMUSG00000010290	AI597479	↗ = =	up = =	T 09	151	2.0107	0.00813701	0.0978374	↗	1.05141	0.159806	0.340633	=	-2.34958	0.0180707	0.131632	=	-1.44634	0.564365	1.61577	-0.733802	4.6338	0.000645613	0.00413308
690	ENSMUSG00000010362	Rdm1	= ↘ =	= down =	T-03	544	-0.270895	0.646717	0.864058	=	-2.1117	0.00135382	0.0103149	↘	-0.467806	0.549006	0.788089	=	1.37597	1.10508	-1.00662	-1.47443	4.20957	8.65461e-05	0.000818309
691	ENSMUSG00000010376	Nedd8	= = =	= = =	T0	5743	-0.147366	0.463275	0.761993	=	0.384397	0.0641243	0.183064	=	-0.889691	0.000613085	0.0197598	=	0.140749	-0.00661719	0.377779	-0.511912	8.79072	0.00609228	0.0243871
692	ENSMUSG00000010392	Gosr1	= = =	= = =	T0	5743	0.313578	0.665991	0.874595	=	-0.688489	0.360237	0.567135	=	0.773406	0.373504	0.665162	=	-0.0842908	0.229288	-0.459202	0.314205	4.47897	0.771631	0.835403
693	ENSMUSG00000010406	Mrpl52	= = =	= = =	T0	5743	0.0354138	0.91593	0.971173	=	0.0679218	0.843616	0.922777	=	0.391586	0.331561	0.628164	=	-0.158418	-0.123004	-0.055082	0.336504	8.13599	0.608842	0.707135
694	ENSMUSG00000010453	Kansl3	= = =	= = =	T0	5743	0.936874	0.227514	0.561321	=	-1.88409	0.0235581	0.0879925	=	2.19634	0.0180678	0.131632	=	-0.309696	0.627178	-1.25691	0.939429	5.01731	0.0645127	0.143475
695	ENSMUSG00000010461	Eya4	= ↘ =	= down =	T-03	544	-1.435	0.0596287	0.291399	=	-2.15276	0.00989679	0.04588	↘	1.21581	0.195215	0.487016	=	1.84868	0.413674	-1.73908	-0.52327	4.69873	0.000208745	0.00167864
696	ENSMUSG00000010476	Ebf3	= = =	= = =	T0	5743	-0.787556	0.25502	0.588243	=	-0.530052	0.454651	0.647724	=	1.43382	0.0784204	0.302724	=	0.497239	-0.290318	-0.82037	0.613449	5.43871	0.191981	0.313343
697	ENSMUSG00000010505	Myt1	↘ ↗ =	down up =	T-06	264	-2.08996	0.000680241	0.0198026	↘	3.92996	1.37483e-08	1.09906e-06	↗	-1.68162	0.0192386	0.137066	=	0.0228972	-2.06707	1.8629	0.181275	4.55164	8.56193e-08	2.46596e-06
698	ENSMUSG00000010517	Faf1	= = =	= = =	T0	5743	1.89588	0.0123107	0.123137	=	-1.71831	0.0272893	0.0986636	=	1.20761	0.164529	0.446602	=	-0.864658	1.03122	-0.687089	0.520522	5.06644	0.0322744	0.0866027
699	ENSMUSG00000010554	Mettl16	= = =	= = =	T0	5743	-0.317262	0.652707	0.866173	=	-0.593582	0.414802	0.616153	=	0.511991	0.545467	0.785093	=	0.40674	0.0894777	-0.504105	0.00788666	5.1305	0.650114	0.74059
700	ENSMUSG00000010607	Pigyl	= ↗ =	= up =	T 03	424	-0.659859	0.240464	0.575134	=	1.54077	0.00912681	0.043299	↗	-1.32339	0.0649369	0.273338	=	0.0553539	-0.604505	0.936269	-0.387118	6.23547	0.0406398	0.102572
701	ENSMUSG00000010608	Rbm25	= = =	= = =	T0	5743	-0.343063	0.279571	0.610232	=	0.158863	0.623909	0.779504	=	0.70249	0.0634829	0.270376	=	0.00224318	-0.340819	-0.181957	0.520533	8.19473	0.125235	0.231561
702	ENSMUSG00000010663	Fads1	= = =	= = =	T0	5743	-0.174957	0.741246	0.907725	=	0.474908	0.383153	0.58794	=	-0.288619	0.656185	0.850628	=	-0.0340814	-0.209038	0.265869	-0.0227498	6.12518	0.848002	0.892391
703	ENSMUSG00000010721	Lmbr1	= = =	= = =	T0	5743	0.257389	0.73705	0.906229	=	0.878859	0.265569	0.470312	=	1.19218	0.183004	0.472911	=	-0.930516	-0.673127	0.205733	1.39791	4.51164	0.0322761	0.0866027
704	ENSMUSG00000010755	Cars	= = =	= = =	T0	5743	0.236627	0.736694	0.90618	=	0.0397406	0.956085	0.979744	=	0.375311	0.656456	0.850628	=	-0.291169	-0.0545412	-0.0148006	0.36051	4.57865	0.887698	0.91998
705	ENSMUSG00000010830	Kdelr3	= = =	= = =	T0	5743	1.35072	0.0605569	0.293463	=	-1.88512	0.0136347	0.0584077	=	0.166669	0.849094	0.941721	=	-0.112143	1.23857	-0.64655	-0.47988	4.30049	0.0393283	0.100008
706	ENSMUSG00000010911	Apip	= = =	= = =	T0	5743	-0.11773	0.833101	0.939442	=	-1.08773	0.063877	0.182744	=	-0.202727	0.769289	0.907373	=	0.682844	0.565113	-0.522615	-0.725342	6.17021	0.0588365	0.134195
707	ENSMUSG00000010914	Pdhx	= = =	= = =	T0	5743	0.448612	0.529173	0.805329	=	0.380991	0.601483	0.764993	=	-0.0239807	0.977778	0.990584	=	-0.52096	-0.0723473	0.308644	0.284663	4.68718	0.660092	0.749409
708	ENSMUSG00000011096	Akt1s1	= = =	= = =	T0	5743	0.776785	0.239538	0.574885	=	0.187278	0.78029	0.885271	=	-1.31741	0.121914	0.381011	=	-0.346875	0.42991	0.617188	-0.700222	4.27447	0.268922	0.394115
709	ENSMUSG00000011114	Tbrg1	= = ↘	= = down	T-01	263	-0.453322	0.202637	0.533239	=	0.662314	0.070527	0.19537	=	-2.02124	4.16011e-05	0.00409045	↘	0.514145	0.0608227	0.723136	-1.2981	6.82825	0.000368048	0.00266662
710	ENSMUSG00000011179	Odc1	= = =	= = =	T0	5743	0.804144	0.20411	0.535287	=	-0.537952	0.407079	0.610581	=	-0.516506	0.510514	0.764172	=	-0.205006	0.599139	0.0611863	-0.455319	4.44609	0.471259	0.589309
711	ENSMUSG00000011256	Adam19	= = =	= = =	T0	5743	-1.11086	0.149784	0.465396	=	0.156677	0.840422	0.920454	=	-0.0821851	0.929045	0.974039	=	0.775349	-0.335506	-0.178829	-0.261014	4.59541	0.390754	0.514794
712	ENSMUSG00000011257	Pabpc4	= = =	= = =	T0	5743	0.832987	0.206629	0.53738	=	-1.6652	0.017869	0.0712719	=	-0.443329	0.592429	0.813126	=	0.318694	1.15168	-0.513523	-0.956852	5.37017	0.0306817	0.0831488
713	ENSMUSG00000011306	Sugp1	= = =	= = =	T0	5743	0.494555	0.432491	0.741678	=	-0.591593	0.362844	0.569912	=	0.253388	0.739341	0.897329	=	-0.138467	0.356088	-0.235505	0.0178834	5.108	0.798234	0.854272
714	ENSMUSG00000011589	Fsd1	= = =	= = =	T0	5743	0.900879	0.226094	0.56015	=	0.0631877	0.933407	0.969083	=	0.765918	0.382136	0.67113	=	-0.898732	0.00214646	0.0653342	0.831252	4.92332	0.242258	0.368261
715	ENSMUSG00000011831	Evi5	= = =	= = =	T0	5743	0.906964	0.140309	0.450485	=	0.188018	0.762894	0.873939	=	1.26033	0.0798759	0.305152	=	-1.08931	-0.18235	0.00566835	1.266	5.7077	0.0102253	0.036517
716	ENSMUSG00000011832	Evi5l	= = =	= = =	T0	5743	0.125724	0.859491	0.950233	=	1.79678	0.0162719	0.0665462	=	-0.896241	0.305542	0.60102	=	-0.768625	-0.642901	1.15388	0.257643	4.17952	0.0212282	0.0631328
717	ENSMUSG00000011837	Snapc2	= = =	= = =	T0	5743	0.792497	0.249683	0.584368	=	-0.475088	0.500454	0.686487	=	0.385973	0.639231	0.840735	=	-0.453322	0.339175	-0.135913	0.25006	4.46986	0.667946	0.755579
718	ENSMUSG00000011877	Git1	= = =	= = =	T0	5743	-0.842756	0.186681	0.512238	=	1.47515	0.026196	0.0954097	=	-0.120281	0.873924	0.951992	=	-0.0754356	-0.918192	0.556954	0.436673	5.01598	0.137503	0.247681
719	ENSMUSG00000011884	Gltp	= = =	= = =	T0	5743	0.941226	0.230325	0.56422	=	-1.05342	0.195052	0.386111	=	-0.93562	0.349246	0.644574	=	0.0546934	0.995919	-0.0574962	-0.993116	4.75535	0.218308	0.343092
720	ENSMUSG00000011958	Bnip2	= = =	= = =	T0	5743	0.0316438	0.950471	0.983771	=	-1.02647	0.0552667	0.165622	=	1.13029	0.0645401	0.272883	=	0.206931	0.238575	-0.787898	0.342393	5.91072	0.171547	0.288948
721	ENSMUSG00000011960	Ccnt1	= = =	= = =	T0	5743	-1.07755	0.041145	0.238664	=	0.123642	0.815345	0.905047	=	1.16752	0.0565825	0.254465	=	0.454458	-0.623089	-0.499446	0.668076	5.79065	0.0517707	0.122625
722	ENSMUSG00000012017	Scarf2	= = =	= = =	T0	5743	0.892755	0.160634	0.480363	=	0.187142	0.770588	0.878909	=	-1.52696	0.0663487	0.276489	=	-0.381397	0.511357	0.6985	-0.82846	4.35123	0.138123	0.248359
723	ENSMUSG00000012076	Brms1l	= ↘ =	= down =	T-03	544	0.599805	0.389607	0.707866	=	-3.06786	0.000191373	0.00222365	↘	1.48837	0.0915185	0.328319	=	0.711987	1.31179	-1.75607	-0.267704	4.28349	0.0017069	0.00904482
724	ENSMUSG00000012117	Dhdds	= ↗ =	= up =	T 03	424	0.0404864	0.956513	0.986353	=	2.19496	0.00565721	0.0309097	↗	-2.28057	0.0220073	0.149077	=	-0.557701	-0.517214	1.67774	-0.602828	4.16601	0.00270971	0.0130613
725	ENSMUSG00000012296	Tjap1	= = =	= = =	T0	5743	0.506604	0.427704	0.737815	=	-1.64721	0.0167744	0.0679848	=	-0.583983	0.482722	0.744045	=	0.589648	1.09625	-0.550958	-1.13494	4.3832	0.0190746	0.058484
726	ENSMUSG00000012405	Rpl15	= = =	= = =	T0	5743	0.369343	0.088117	0.355532	=	-0.520066	0.0205013	0.0792156	=	-0.166653	0.527262	0.773005	=	0.024689	0.394032	-0.126034	-0.292687	8.31262	0.033861	0.0900321
727	ENSMUSG00000012422	Tmem167	= = =	= = =	T0	5743	0.147504	0.628785	0.857401	=	-0.542514	0.0865785	0.225237	=	-0.332859	0.37706	0.668538	=	0.243844	0.391347	-0.151166	-0.484025	8.17052	0.0796963	0.167253
728	ENSMUSG00000012429	Mplkip	= = =	= = =	T0	5743	0.585293	0.376954	0.69725	=	0.424616	0.530926	0.711261	=	-0.758014	0.359355	0.653958	=	-0.461774	0.123519	0.548135	-0.209879	5.76706	0.472491	0.590487
729	ENSMUSG00000012443	Ksi11	= = =	= = =	T0	5743	-0.430814	0.52986	0.805329	=	-0.316293	0.652838	0.80052	=	-0.843994	0.330939	0.62746	=	0.692255	0.261442	-0.0548516	-0.898845	5.32089	0.30938	0.435945
730	ENSMUSG00000012483	Rpa3	= = ↘	= = down	T-01	263	-0.487006	0.257405	0.588886	=	-0.048202	0.912446	0.958469	=	-1.47554	0.00919775	0.089466	↘	0.758241	0.271234	0.223032	-1.25251	6.34191	0.00705706	0.0272628
731	ENSMUSG00000012535	Tnpo3	= = =	= = =	T0	5743	0.0997068	0.816297	0.933272	=	0.0562154	0.898439	0.95006	=	-0.00098788	0.998487	0.998951	=	-0.102641	-0.00293404	0.0532814	0.0522935	6.38551	0.983391	0.988654
732	ENSMUSG00000012640	Zfp715	↘ ↗ =	down up =	T-06	264	-3.08261	0.000512328	0.0165171	↘	2.91321	0.00106002	0.00856662	↗	-2.00444	0.0550194	0.250206	=	1.35647	-1.72614	1.18706	-0.817382	4.25194	0.00139506	0.00771842
733	ENSMUSG00000012848	Rps5	= ↘ =	= down =	T-03	544	0.527232	0.000128124	0.00671406	=	-1.00293	6.14461e-11	1.03183e-08	↘	0.0628395	0.696357	0.875597	=	0.0903302	0.617562	-0.385366	-0.322527	11.8468	5.26667e-11	3.96073e-09
734	ENSMUSG00000013033	Adgrl1	= = =	= = =	T0	5743	0.904398	0.0548447	0.27914	=	-0.400053	0.403249	0.607641	=	0.587286	0.291517	0.588002	=	-0.625093	0.279305	-0.120749	0.466537	6.73595	0.153723	0.267639
735	ENSMUSG00000013076	Amotl1	= ↘ =	= down =	T-03	544	1.27384	0.0100494	0.108394	=	-2.44989	8.77902e-06	0.000192711	↘	-0.685343	0.269549	0.566487	=	0.440897	1.71474	-0.735147	-1.42049	6.51704	7.60474e-07	1.51016e-05
736	ENSMUSG00000013150	Gfod2	= = ↘	= = down	T-01	263	0.993109	0.134566	0.439962	=	0.49428	0.463222	0.655794	=	-3.03288	0.00158019	0.0343164	↘	-0.233751	0.759358	1.25364	-1.77925	4.63019	0.00538854	0.022126
737	ENSMUSG00000013160	Atp6v0d1	= ↗ =	= up =	T 03	424	-1.29086	0.0161865	0.146726	=	1.8802	0.000823697	0.0070053	↗	0.314658	0.60982	0.82508	=	-0.0506173	-1.34148	0.538718	0.853377	6.0129	0.00236215	0.0117413
738	ENSMUSG00000013236	Ptprs	= ↗ =	= up =	T 03	424	-0.676136	0.0620706	0.296678	=	1.34831	0.000426282	0.00422078	↗	0.282776	0.507351	0.762534	=	-0.237745	-0.913881	0.434425	0.717201	7.49272	0.00045197	0.00314278
739	ENSMUSG00000013275	Slc41a1	= = =	= = =	T0	5743	0.714306	0.340198	0.667707	=	-0.948521	0.223209	0.420668	=	1.77906	0.0451513	0.224567	=	-0.506234	0.208072	-0.740449	1.03861	4.2773	0.159199	0.274175
740	ENSMUSG00000013415	Igf2bp1	= = ↘	= = down	T-01	263	-0.668221	0.196457	0.525248	=	0.474175	0.368091	0.574267	=	-4.33801	3.83596e-07	0.000134032	↘	1.34858	0.680358	1.15453	-3.18347	6.4208	2.68983e-06	4.36064e-05
741	ENSMUSG00000013419	Zfp651	= = =	= = =	T0	5743	-0.22784	0.765123	0.913619	=	-0.104038	0.894448	0.948201	=	1.0471	0.24535	0.541357	=	-0.0388761	-0.266716	-0.370754	0.676347	4.26666	0.655796	0.745875
742	ENSMUSG00000013465	Nelfb	= = =	= = =	T0	5743	1.52721	0.0176751	0.155316	=	-1.59783	0.0167678	0.0679848	=	0.173649	0.819986	0.929417	=	-0.389907	1.13731	-0.460524	-0.286875	5.15782	0.0287833	0.0792199
743	ENSMUSG00000013539	Tango2	= = =	= = =	T0	5743	0.639845	0.368344	0.689488	=	0.361949	0.618127	0.776075	=	0.243388	0.774482	0.910193	=	-0.721705	-0.0818603	0.280088	0.523477	4.6697	0.414396	0.537742
744	ENSMUSG00000013584	Aldh1a2	↘ = =	down = =	T-09	80	-3.19513	8.25381e-05	0.00500279	↘	1.45074	0.0606918	0.176807	=	0.056443	0.947817	0.981033	=	1.65687	-1.53827	-0.0875226	-0.0310796	4.42271	0.000411261	0.00291625
745	ENSMUSG00000013593	Ndufs2	= = =	= = =	T0	5743	-0.225749	0.55488	0.819108	=	0.200689	0.608413	0.769589	=	-0.424015	0.368602	0.661939	=	0.17497	-0.0507781	0.149911	-0.274104	7.04521	0.751199	0.820872
746	ENSMUSG00000013622	Atraid	= = =	= = =	T0	5743	0.503799	0.366051	0.687976	=	-0.0620652	0.913351	0.958787	=	-0.482458	0.484258	0.745478	=	-0.226202	0.277597	0.215532	-0.266927	5.61879	0.724602	0.800492
747	ENSMUSG00000013629	Cad	= = =	= = =	T0	5743	0.884966	0.22969	0.563438	=	-0.846328	0.265257	0.470191	=	0.170334	0.84793	0.941386	=	-0.283144	0.601822	-0.244506	-0.0741724	4.60916	0.583073	0.683858
748	ENSMUSG00000013662	Atad1	= = =	= = =	T0	5743	0.562555	0.27912	0.609978	=	0.233023	0.660916	0.806363	=	-0.442509	0.48897	0.749465	=	-0.427801	0.134754	0.367778	-0.074731	5.94884	0.479159	0.596433
749	ENSMUSG00000013663	Pten	= = =	= = =	T0	5743	0.392631	0.451689	0.754152	=	-0.183298	0.731901	0.854385	=	1.42564	0.021721	0.14813	=	-0.559235	-0.166604	-0.349901	1.07574	6.51055	0.0332894	0.0888229
750	ENSMUSG00000013698	Pea15a	↘ ↗ =	down up =	T-06	264	-2.36644	5.0483e-05	0.0036939	↘	4.02308	1.07591e-09	1.26646e-07	↗	0.407003	0.503762	0.760257	=	-0.338459	-2.7049	1.31818	1.72518	6.40263	4.81083e-10	2.75166e-08
751	ENSMUSG00000013736	Trnt1	= = =	= = =	T0	5743	1.01152	0.14325	0.455551	=	-0.0411033	0.953115	0.978722	=	0.339908	0.677993	0.864635	=	-0.823064	0.188454	0.147351	0.487259	4.73838	0.33729	0.463061
752	ENSMUSG00000013787	Ehmt2	= = =	= = =	T0	5743	1.09755	0.0756625	0.32612	=	0.456521	0.464203	0.656611	=	-1.14929	0.139849	0.412737	=	-0.764099	0.33345	0.789971	-0.359321	5.48328	0.0713485	0.154161
753	ENSMUSG00000013822	Elof1	= = =	= = =	T0	5743	0.131727	0.75977	0.911904	=	-0.070703	0.872985	0.938751	=	0.0262438	0.959979	0.985848	=	-0.0700046	0.0617223	-0.00898075	0.017263	6.36112	0.992153	0.994724
754	ENSMUSG00000013921	Clip3	= = =	= = =	T0	5743	-0.698129	0.0883154	0.355942	=	0.808271	0.0542475	0.164163	=	0.523422	0.276632	0.574336	=	-0.0113943	-0.709523	0.0987477	0.62217	6.70971	0.0489591	0.117473
755	ENSMUSG00000013973	Dedd	↘ ↗ =	down up =	T-06	264	-2.4514	0.00164017	0.0367996	↘	2.0062	0.00969432	0.0452253	↗	0.559971	0.5021	0.759357	=	0.695454	-1.75594	0.25026	0.810231	4.44254	0.0108233	0.0380715
756	ENSMUSG00000013997	Nit1	= = =	= = =	T0	5743	-0.168758	0.801787	0.929593	=	0.897059	0.19712	0.388594	=	-1.57721	0.0735126	0.291823	=	0.0723419	-0.0964156	0.800644	-0.77657	5.27025	0.268084	0.393325
757	ENSMUSG00000014039	Prdm15	= = =	= = =	T0	5743	0.526267	0.462884	0.761812	=	0.0917939	0.89995	0.950507	=	0.804368	0.340416	0.637404	=	-0.641689	-0.115422	-0.0236283	0.78074	3.85772	0.3859	0.510931
758	ENSMUSG00000014074	Rnf168	= = =	= = =	T0	5743	-0.532734	0.458698	0.759756	=	1.15466	0.12056	0.281159	=	-1.80267	0.0575998	0.257613	=	0.272886	-0.259847	0.894816	-0.907855	5.01949	0.189219	0.309846
759	ENSMUSG00000014075	Tctex1d2	= = =	= = =	T0	5743	0.294085	0.634317	0.860299	=	0.474098	0.45563	0.648758	=	0.367179	0.619685	0.829583	=	-0.549408	-0.255323	0.218776	0.585955	5.45635	0.376102	0.500688
760	ENSMUSG00000014077	Chp1	= = =	= = =	T0	5743	-1.52418	0.0116475	0.118252	=	0.842787	0.16089	0.341896	=	0.841926	0.219544	0.517593	=	0.511263	-1.01292	-0.170134	0.671792	5.80193	0.044587	0.109572
761	ENSMUSG00000014177	Tvp23b	= = =	= = =	T0	5743	0.0755863	0.907073	0.968504	=	1.13068	0.0939902	0.237476	=	-1.92069	0.0269744	0.169571	=	-0.141858	-0.0662715	1.06441	-0.85628	5.61447	0.0702328	0.152399
762	ENSMUSG00000014195	Dnajc7	= = =	= = =	T0	5743	-0.783692	0.0594895	0.290893	=	0.499799	0.235617	0.435125	=	0.368407	0.45188	0.723641	=	0.245768	-0.537924	-0.0381252	0.330282	6.51894	0.216572	0.341023
763	ENSMUSG00000014226	Cacybp	= = =	= = =	T0	5743	-0.11493	0.673418	0.877647	=	0.587027	0.0381385	0.126588	=	-0.450207	0.181918	0.470853	=	-0.0947645	-0.209694	0.377333	-0.0728738	8.07955	0.154489	0.268801
764	ENSMUSG00000014232	Cluap1	= = =	= = =	T0	5743	-0.278003	0.667539	0.875464	=	0.53347	0.42218	0.621411	=	0.0983039	0.899474	0.963416	=	-0.0828085	-0.360812	0.172658	0.270962	4.83881	0.81975	0.871125
765	ENSMUSG00000014294	Ndufa2	= = =	= = =	T0	5743	0.0489234	0.80885	0.932199	=	-0.0701617	0.735418	0.857214	=	-0.891998	0.000671442	0.0208944	=	0.221388	0.270311	0.20015	-0.691849	8.98573	0.00173552	0.00914661
766	ENSMUSG00000014301	Pam16	= = =	= = =	T0	5743	-0.861364	0.0416867	0.239202	=	0.981527	0.0235938	0.0880603	=	-0.353404	0.486406	0.747651	=	0.24361	-0.617754	0.363774	0.0103697	6.99032	0.119866	0.22432
767	ENSMUSG00000014313	Cox6c	= = =	= = =	T0	5743	0.194673	0.28647	0.616543	=	-0.220982	0.239225	0.439688	=	0.147737	0.502939	0.760257	=	-0.0724482	0.122225	-0.0987572	0.0489801	9.57831	0.609536	0.707135
768	ENSMUSG00000014329	Bicc1	= ↘ =	= down =	T-03	544	1.10242	0.116233	0.407794	=	-1.94219	0.00993536	0.0460325	↘	-0.658504	0.462625	0.728469	=	0.308905	1.41133	-0.530863	-1.18937	5.13102	0.0108354	0.0380948
769	ENSMUSG00000014349	Ube2z	= = =	= = =	T0	5743	0.544253	0.373442	0.693913	=	-0.22448	0.720026	0.846451	=	0.61235	0.400725	0.685889	=	-0.449037	0.0952158	-0.129265	0.483086	4.95164	0.597256	0.697111
770	ENSMUSG00000014353	Tmem87b	= = =	= = =	T0	5743	-0.0722329	0.9216	0.973312	=	0.540881	0.473214	0.663812	=	-0.263056	0.769105	0.907287	=	-0.150502	-0.222735	0.318146	0.0550899	4.90602	0.884744	0.918207
771	ENSMUSG00000014355	Anapc1	= = =	= = =	T0	5743	0.272895	0.574746	0.826502	=	-0.171299	0.731571	0.854385	=	0.820555	0.157242	0.437177	=	-0.32416	-0.0512654	-0.222565	0.59799	6.46999	0.385549	0.510753
772	ENSMUSG00000014402	Tsg101	= ↗ ↘	= up down	T 02	36	-0.619217	0.0635898	0.299146	=	1.07992	0.00195446	0.0138276	↗	-1.4412	0.000951021	0.0252425	↘	0.284751	-0.334466	0.745459	-0.695744	7.22208	0.00119688	0.00681701
773	ENSMUSG00000014426	Map3k4	= = =	= = =	T0	5743	-0.0512079	0.940374	0.980553	=	-1.40299	0.0537172	0.162978	=	1.45682	0.0759442	0.29798	=	0.375696	0.324488	-1.0785	0.378316	4.57669	0.171632	0.28903
774	ENSMUSG00000014470	Rnf166	= = =	= = =	T0	5743	0.396629	0.563343	0.821774	=	-0.0825177	0.906598	0.955292	=	-0.699632	0.416946	0.699099	=	-0.0813051	0.315324	0.232806	-0.466825	4.32113	0.792703	0.851035
775	ENSMUSG00000014496	Ankrd28	= = =	= = =	T0	5743	1.33734	0.0880576	0.355532	=	-0.185944	0.81313	0.903824	=	1.29358	0.153486	0.431336	=	-1.23343	0.103911	-0.0820331	1.21155	4.74387	0.0559079	0.129332
776	ENSMUSG00000014504	Srp19	= = =	= = =	T0	5743	-0.529291	0.143381	0.455785	=	-0.0894906	0.807781	0.900841	=	0.420263	0.328949	0.625257	=	0.336648	-0.192643	-0.282134	0.138129	7.65713	0.287142	0.412992
777	ENSMUSG00000014547	Wdfy2	= = =	= = =	T0	5743	0.12761	0.859205	0.950233	=	-1.80003	0.0217995	0.0830127	=	1.06823	0.227104	0.523603	=	0.537252	0.664862	-1.13517	-0.0669406	4.0491	0.106291	0.205156
778	ENSMUSG00000014550	Rbsn	↗ = =	up = =	T 09	151	2.05719	0.00654628	0.0858948	↗	-0.100407	0.891128	0.946482	=	0.14752	0.864383	0.94936	=	-1.52957	0.527621	0.427214	0.574734	5.20534	0.0294016	0.0804851
779	ENSMUSG00000014551	Mrps25	= = =	= = =	T0	5743	1.0125	0.0530777	0.275473	=	-1.13331	0.0368122	0.123447	=	0.229259	0.714199	0.885067	=	-0.250038	0.762466	-0.370844	-0.141585	6.17147	0.108723	0.208463
780	ENSMUSG00000014554	Dguok	= = =	= = =	T0	5743	-0.570417	0.323796	0.65306	=	-0.452527	0.444708	0.63973	=	0.221799	0.749501	0.900945	=	0.598626	0.0282096	-0.424318	-0.202519	6.29691	0.322754	0.448948
781	ENSMUSG00000014592	Camta1	= ↗ =	= up =	T 03	424	-0.145541	0.720381	0.898761	=	1.21368	0.00474634	0.0272822	↗	-0.00425845	0.993075	0.996913	=	-0.496618	-0.642159	0.571518	0.567259	7.31778	0.0047542	0.0200694
782	ENSMUSG00000014601	Strip1	= ↗ =	= up =	T 03	424	-0.267762	0.66123	0.872261	=	2.45295	0.000274195	0.00296963	↗	-0.435606	0.556146	0.792597	=	-0.916752	-1.18451	1.26844	0.832831	5.73623	0.000150274	0.00128341
783	ENSMUSG00000014602	Ksi1a	↘ ↗ ↗	down up up	T-05	23	-1.40364	0.00560156	0.0789359	↘	2.2767	2.58592e-05	0.000459581	↗	1.4738	0.0099419	0.0937841	↗	-0.454072	-1.85771	0.418988	1.89279	7.02972	1.85056e-08	6.65056e-07
784	ENSMUSG00000014606	Slc25a11	= = =	= = =	T0	5743	-0.45154	0.326195	0.654324	=	0.68676	0.146515	0.321354	=	-1.33948	0.0244867	0.160001	=	0.330146	-0.121394	0.565366	-0.774117	6.3039	0.107504	0.206681
785	ENSMUSG00000014633	Cmc2	= = =	= = =	T0	5743	0.416004	0.469279	0.766898	=	-0.178614	0.76202	0.873306	=	-2.00349	0.0107502	0.0971223	=	0.278176	0.69418	0.515567	-1.48792	5.77012	0.0477265	0.115196
786	ENSMUSG00000014668	Chfr	= = =	= = =	T0	5743	1.17112	0.106467	0.391823	=	-0.57628	0.434044	0.630757	=	1.20218	0.156164	0.435715	=	-0.890746	0.280375	-0.295905	0.906276	5.1031	0.148517	0.261378
787	ENSMUSG00000014748	Tex261	= = =	= = =	T0	5743	0.969898	0.123957	0.420701	=	-0.229785	0.719592	0.846451	=	-1.38031	0.0902903	0.326108	=	-0.267455	0.702444	0.472658	-0.907648	5.19932	0.149531	0.262819
788	ENSMUSG00000014763	Fam120b	= = =	= = =	T0	5743	0.332003	0.630063	0.857756	=	0.222998	0.752433	0.867091	=	-0.147636	0.860509	0.947796	=	-0.323592	0.00841061	0.231409	0.0837725	5.09067	0.878072	0.913928
789	ENSMUSG00000014767	Tbp	↘ = =	down = =	T-09	80	-2.15458	0.00549956	0.0780982	↘	1.73943	0.024874	0.0916877	=	0.265063	0.757739	0.902896	=	0.679949	-1.47463	0.264808	0.52987	4.75133	0.0412704	0.103739
790	ENSMUSG00000014769	Psmb1	= = =	= = =	T0	5743	-0.067109	0.762713	0.913511	=	-0.373474	0.104186	0.253732	=	-0.0462316	0.864271	0.94936	=	0.248627	0.181518	-0.191956	-0.238188	9.13814	0.105869	0.204681
791	ENSMUSG00000014771	Pdcd2	= = =	= = =	T0	5743	0.76003	0.265687	0.595943	=	-0.352742	0.613129	0.772363	=	0.596677	0.461899	0.728469	=	-0.542821	0.217209	-0.135533	0.461144	4.40852	0.571703	0.673686
792	ENSMUSG00000014846	Tppp3	= = =	= = =	T0	5743	-0.72648	0.291279	0.621167	=	0.787043	0.263641	0.4683	=	1.53653	0.0562178	0.252964	=	-0.232795	-0.959275	-0.172232	1.3643	5.04892	0.0277709	0.0769812
793	ENSMUSG00000014850	Msh3	= = =	= = =	T0	5743	1.01969	0.174536	0.49792	=	-1.67054	0.0358426	0.120895	=	-0.402177	0.668518	0.858961	=	0.171049	1.19074	-0.479804	-0.881981	4.89213	0.0724033	0.155571
794	ENSMUSG00000014856	Tmem208	= = =	= = =	T0	5743	-0.446472	0.279053	0.609978	=	-0.260324	0.536943	0.715631	=	0.00422789	0.993237	0.996919	=	0.463959	0.0174871	-0.242837	-0.238609	6.65258	0.291856	0.417481
795	ENSMUSG00000014859	E2f4	= = =	= = =	T0	5743	0.708804	0.355468	0.681502	=	1.34223	0.0926943	0.235442	=	-2.73719	0.0110367	0.098915	=	-0.518419	0.190385	1.53261	-1.20458	4.8159	0.0118832	0.0409483
796	ENSMUSG00000014867	Surf4	= = =	= = =	T0	5743	0.669927	0.108634	0.393756	=	-0.685306	0.111254	0.265688	=	-0.25521	0.617128	0.827857	=	-0.0959898	0.573937	-0.111369	-0.366579	6.80532	0.186194	0.306935
797	ENSMUSG00000014873	Surf2	↘ ↗ =	down up =	T-06	264	-1.90158	0.00437036	0.0669737	↘	2.13461	0.00182959	0.0131504	↗	-1.93254	0.0212764	0.146075	=	0.842019	-1.05956	1.07504	-0.857499	5.79431	0.00318314	0.0146561
798	ENSMUSG00000014905	Dnajb9	= = =	= = =	T0	5743	-0.436691	0.575189	0.826847	=	0.0142932	0.985725	0.993801	=	0.750503	0.416533	0.698984	=	0.132746	-0.303945	-0.289652	0.460851	4.33636	0.801112	0.856136
799	ENSMUSG00000014932	Yes1	= = =	= = =	T0	5743	1.15933	0.114331	0.403387	=	-1.99248	0.0115411	0.0516403	=	1.35233	0.122035	0.381167	=	-0.211339	0.947988	-1.04449	0.307841	4.37929	0.0705037	0.152906
800	ENSMUSG00000014956	Ppp1cb	= = =	= = =	T0	5743	-0.57808	0.0727146	0.320794	=	0.866818	0.00931668	0.0439431	=	0.302576	0.427249	0.707033	=	-0.0754929	-0.653573	0.213245	0.515821	7.56489	0.0135217	0.0452135
801	ENSMUSG00000014959	Gorasp2	= = =	= = =	T0	5743	0.123062	0.80653	0.93115	=	-0.293944	0.569691	0.741156	=	0.317653	0.599974	0.819541	=	-0.024738	0.0983241	-0.19562	0.122034	6.1372	0.936468	0.954568
802	ENSMUSG00000014980	Tsen15	= ↘ =	= down =	T-03	544	0.778696	0.158415	0.477853	=	-2.62592	3.08359e-05	0.000526154	↘	-0.766596	0.289887	0.586438	=	0.920587	1.69928	-0.926637	-1.69323	5.66018	3.82683e-06	5.82051e-05
803	ENSMUSG00000015002	Efr3a	= = =	= = =	T0	5743	1.73385	0.0151081	0.140663	=	-0.202668	0.773755	0.881139	=	-0.327961	0.698291	0.876588	=	-1.11706	0.616785	0.414118	0.086157	5.01063	0.0884663	0.179586
804	ENSMUSG00000015013	Trappc2l	= ↗ =	= up =	T 03	424	-0.72114	0.0161329	0.146726	=	1.10932	0.000398175	0.00398764	↗	-0.108296	0.760729	0.903971	=	0.0132708	-0.70787	0.401447	0.293152	7.27028	0.0033126	0.0151321
805	ENSMUSG00000015087	Rabl6	= ↗ =	= up =	T 03	424	1.0281	0.102948	0.386387	=	1.94121	0.00372504	0.0224767	↗	-1.90343	0.0215526	0.147473	=	-1.26582	-0.237726	1.70349	-0.199938	5.71535	4.91443e-05	0.000515698
806	ENSMUSG00000015090	Ptgds	= ↗ ↗	= up up	T 04	31	1.02309	0.126155	0.425218	=	2.4791	8.70902e-05	0.00119686	↗	5.47193	5.63907e-13	2.29003e-09	↗	-3.37485	-2.35176	0.127341	5.59927	8.98313	1.08399e-28	4.40207e-25
807	ENSMUSG00000015092	Edf1	= = =	= = =	T0	5743	-0.255651	0.363209	0.686195	=	-0.075556	0.792787	0.892448	=	0.453276	0.178678	0.465984	=	0.116197	-0.139454	-0.21501	0.238266	7.89912	0.444329	0.565137
808	ENSMUSG00000015094	Npdc1	↘ ↗ =	down up =	T-06	264	-1.77537	0.000110315	0.00613686	↘	2.58772	1.60472e-07	7.6668e-06	↗	0.777111	0.121759	0.380796	=	-0.156613	-1.93198	0.655741	1.43285	7.12605	1.58112e-08	5.73296e-07
809	ENSMUSG00000015095	Fbxw5	= = =	= = =	T0	5743	1.68039	0.0150125	0.140312	=	-0.724675	0.293756	0.501138	=	0.039841	0.960841	0.985848	=	-0.907913	0.772474	0.0477989	0.0876399	4.82674	0.112195	0.213057
810	ENSMUSG00000015112	Slc25a13	= = =	= = =	T0	5743	0.684294	0.35303	0.679796	=	-1.98519	0.0132773	0.0573305	=	0.0619906	0.94659	0.980525	=	0.463876	1.14817	-0.837018	-0.775028	4.01224	0.0440041	0.1086
811	ENSMUSG00000015120	Ube2i	= = =	= = =	T0	5743	-0.172491	0.792734	0.926132	=	-0.934812	0.174899	0.361011	=	0.730141	0.357853	0.653272	=	0.414239	0.241748	-0.693064	0.0370772	4.98986	0.410129	0.53374
812	ENSMUSG00000015126	Tsr3	= = =	= = =	T0	5743	-1.3269	0.0309218	0.207586	=	1.41863	0.0238989	0.0888769	=	-1.8946	0.0176846	0.130103	=	0.759514	-0.567389	0.851237	-1.04336	4.79568	0.016758	0.0531257
813	ENSMUSG00000015134	Aldh1a3	= ↘ =	= down =	T-03	544	0.854106	0.229198	0.563422	=	-3.91225	8.39429e-06	0.000186152	↘	-0.155139	0.873599	0.951992	=	1.35433	2.20843	-1.70381	-1.85895	4.35968	3.34036e-06	5.18745e-05
814	ENSMUSG00000015143	Actn1	= = =	= = =	T0	5743	0.142565	0.846989	0.944692	=	-1.89132	0.0182158	0.0719946	=	-0.434582	0.643745	0.843614	=	0.947383	1.08995	-0.801375	-1.23596	5.06446	0.0175169	0.054868
815	ENSMUSG00000015149	Sirt2	= = =	= = =	T0	5743	0.121256	0.840209	0.941951	=	1.17344	0.0611323	0.177644	=	-0.284891	0.696523	0.875597	=	-0.606438	-0.485182	0.688256	0.403365	5.71984	0.0962011	0.190898
816	ENSMUSG00000015165	Hnrnpl	= = =	= = =	T0	5743	-0.0820245	0.813826	0.932396	=	0.272332	0.446512	0.641304	=	-0.423972	0.324554	0.620973	=	0.0313454	-0.0506791	0.221653	-0.202319	7.13749	0.764441	0.830274
817	ENSMUSG00000015176	Nolc1	= = =	= = =	T0	5743	0.343267	0.51381	0.795763	=	0.259699	0.629989	0.784902	=	-0.884131	0.183311	0.473554	=	-0.166267	0.177	0.436699	-0.447432	5.84527	0.494853	0.609431
818	ENSMUSG00000015189	Casd1	= = =	= = =	T0	5743	-1.30625	0.03745	0.228355	=	1.61711	0.0123841	0.0542817	=	0.710056	0.321577	0.618042	=	-0.00638247	-1.31263	0.304478	1.01453	5.62373	0.0144469	0.0475436
819	ENSMUSG00000015217	Hmgb3	= = =	= = =	T0	5743	-0.937108	0.00372876	0.0610643	=	0.617275	0.0572162	0.16937	=	-0.399385	0.300309	0.595754	=	0.49404	-0.443068	0.174207	-0.225178	7.30291	0.0223503	0.0657251
820	ENSMUSG00000015222	Map2	↘ ↗ ↗	down up up	T-05	23	-1.62261	0.000496356	0.0163215	↘	2.41742	1.26304e-06	4.23902e-05	↗	2.14433	5.23067e-05	0.00447194	↗	-0.527835	-2.15045	0.266976	2.41131	8.36912	1.40176e-13	2.14813e-11
821	ENSMUSG00000015243	Abca1	= = =	= = =	T0	5743	1.48769	0.0560017	0.281464	=	-1.25435	0.11593	0.273238	=	1.62095	0.0731938	0.290984	=	-0.893831	0.593862	-0.660491	0.960459	4.88039	0.0760673	0.161479
822	ENSMUSG00000015247	Nipsnap3b	= = =	= = =	T0	5743	-0.326189	0.480491	0.774622	=	0.570934	0.229716	0.428613	=	-0.850974	0.143194	0.417396	=	0.171919	-0.154271	0.416663	-0.434311	6.67208	0.421526	0.544384
823	ENSMUSG00000015289	Lage3	= = =	= = =	T0	5743	-0.637713	0.180993	0.506906	=	0.379141	0.434811	0.631433	=	0.15264	0.788385	0.915799	=	0.250554	-0.387159	-0.00801771	0.144622	5.80232	0.591209	0.691105
824	ENSMUSG00000015290	Ubl4a	= = =	= = =	T0	5743	-0.301602	0.605418	0.844775	=	-1.03978	0.0884354	0.228604	=	0.563935	0.421383	0.702333	=	0.605108	0.303506	-0.736275	-0.17234	5.99731	0.146032	0.257954
825	ENSMUSG00000015291	Gdi1	= ↗ =	= up =	T 03	424	-0.969904	0.0195316	0.16388	=	1.87935	2.50534e-05	0.000446236	↗	-0.028176	0.953849	0.982768	=	-0.205201	-1.17511	0.704241	0.676065	6.9454	0.000104605	0.000953541
826	ENSMUSG00000015305	Sash1	= = =	= = =	T0	5743	0.997497	0.194849	0.522986	=	-1.33801	0.0965918	0.24139	=	-0.114602	0.90344	0.96474	=	-0.0504689	0.947028	-0.390978	-0.505581	4.71229	0.252788	0.378389
827	ENSMUSG00000015312	Gadd45b	↗ ↘ =	up down =	T 06	97	3.36571	1.02679e-05	0.00115005	↗	-4.11198	1.0079e-06	3.49045e-05	↘	0.697288	0.422249	0.702911	=	-0.642613	2.7231	-1.38888	-0.691597	4.39204	2.07889e-08	7.37326e-07
828	ENSMUSG00000015335	Zdhhc12	↘ = =	down = =	T-09	80	-1.95023	0.00642683	0.0857121	↘	-0.017428	0.980127	0.992166	=	0.163585	0.842085	0.938527	=	1.43049	-0.51974	-0.537168	-0.373583	4.50236	0.00507174	0.0210425
829	ENSMUSG00000015341	Golga7	= = =	= = =	T0	5743	0.0199647	0.976171	0.993744	=	-0.110184	0.872449	0.938672	=	-1.71093	0.0562053	0.252964	=	0.467852	0.487817	0.377633	-1.3333	4.59353	0.202322	0.324755
830	ENSMUSG00000015357	Clpx	= = =	= = =	T0	5743	-0.231266	0.749088	0.909808	=	-1.2886	0.091343	0.233152	=	1.21825	0.159391	0.43854	=	0.513185	0.281919	-1.00668	0.211575	5.49722	0.227744	0.353425
831	ENSMUSG00000015363	Trabd	= = =	= = =	T0	5743	0.118579	0.87216	0.954557	=	0.159669	0.83268	0.914808	=	0.434501	0.621958	0.830633	=	-0.277394	-0.158815	0.000854015	0.435355	4.73514	0.859054	0.899477
832	ENSMUSG00000015478	Rnf5	↘ = =	down = =	T-09	80	-1.29709	0.00782842	0.0958187	↘	1.20503	0.0148252	0.0620718	=	-1.17402	0.0514478	0.240287	=	0.663806	-0.633282	0.571749	-0.602274	5.96307	0.0131683	0.0443974
833	ENSMUSG00000015488	Cacfd1	= = =	= = =	T0	5743	-0.463361	0.38783	0.707039	=	0.892703	0.107164	0.258813	=	-0.971706	0.150588	0.427543	=	0.144096	-0.319265	0.573438	-0.398268	6.28274	0.312727	0.438724
834	ENSMUSG00000015501	Hivep2	= ↗ ↗	= up up	T 04	31	-1.08688	0.105648	0.39039	=	2.24469	0.00155344	0.0114909	↗	2.24199	0.00292058	0.0476324	↗	-0.867686	-1.95456	0.290131	2.53212	5.04681	5.3557e-08	1.66027e-06
835	ENSMUSG00000015522	Arnt	= = =	= = =	T0	5743	1.56046	0.0331283	0.213715	=	-0.283752	0.69659	0.831037	=	0.125849	0.883428	0.955038	=	-1.05993	0.50053	0.216778	0.342627	5.26507	0.165997	0.282292
836	ENSMUSG00000015536	Mocs2	= ↘ =	= down =	T-03	544	1.01761	0.0404236	0.236372	=	-1.5261	0.00366636	0.0222059	↘	0.227233	0.702483	0.879132	=	-0.0569645	0.960642	-0.565455	-0.338222	6.02001	0.0141576	0.0467812
837	ENSMUSG00000015575	Atp6v0e	= ↘ =	= down =	T-03	544	0.685966	0.0274712	0.194866	=	-1.78047	3.07112e-07	1.28771e-05	↘	0.211668	0.57219	0.800986	=	0.322846	1.00881	-0.771663	-0.559995	7.50054	6.10973e-07	1.24938e-05
838	ENSMUSG00000015597	Zfp318	= = =	= = =	T0	5743	0.380397	0.535088	0.809309	=	1.18655	0.0635852	0.18223	=	-0.649953	0.392006	0.680023	=	-0.716084	-0.335687	0.850862	0.200909	5.60306	0.0625264	0.140404
839	ENSMUSG00000015605	Srf	= = =	= = =	T0	5743	1.03667	0.153159	0.47033	=	-0.721119	0.331177	0.539042	=	0.0913262	0.916709	0.969537	=	-0.439771	0.596895	-0.124225	-0.0328986	4.61044	0.522775	0.631842
840	ENSMUSG00000015647	Lama5	↗ ↘ =	up down =	T 06	97	2.91626	0.00013826	0.00697483	↗	-3.9352	4.06825e-06	0.000107981	↘	-0.612487	0.503123	0.760257	=	-0.0664739	2.84979	-1.08541	-1.6979	4.76239	4.92336e-08	1.5499e-06
841	ENSMUSG00000015656	Hspa8	= = =	= = =	T0	5743	-0.356678	0.0646989	0.301499	=	0.175474	0.371355	0.577253	=	0.538102	0.0198937	0.140147	=	0.0452462	-0.311432	-0.135958	0.402144	8.97628	0.0158073	0.0508866
842	ENSMUSG00000015668	Pdzd11	= ↘ =	= down =	T-03	544	0.116902	0.760929	0.912889	=	-1.19969	0.00344533	0.021097	↘	0.298483	0.522997	0.770038	=	0.437549	0.55445	-0.645241	-0.346758	6.76725	0.00997271	0.0358083
843	ENSMUSG00000015671	Psma2	= = =	= = =	T0	5743	0.164506	0.4408	0.746493	=	-0.134759	0.538448	0.717048	=	-0.532467	0.0461506	0.227035	=	0.0771173	0.241623	0.106864	-0.425604	8.74745	0.0981919	0.193995
844	ENSMUSG00000015672	Mrpl32	= = =	= = =	T0	5743	0.00786016	0.98152	0.995824	=	-0.491061	0.161961	0.343459	=	-0.408951	0.331112	0.62746	=	0.341873	0.349733	-0.141328	-0.550279	7.5959	0.097166	0.192343
845	ENSMUSG00000015697	Setdb1	= = =	= = =	T0	5743	1.16192	0.0679777	0.309655	=	0.0780529	0.903151	0.952772	=	-0.507217	0.513061	0.764702	=	-0.783663	0.378258	0.456311	-0.0509058	5.36315	0.211389	0.334744
846	ENSMUSG00000015709	Arnt2	↘ ↗ =	down up =	T-06	264	-2.39616	6.19604e-05	0.00426	↘	2.86772	4.33318e-06	0.000113529	↗	0.220807	0.730326	0.891862	=	0.308055	-2.0881	0.77962	1.00043	5.95071	2.29163e-05	0.000265895
847	ENSMUSG00000015714	Cers2	= ↘ =	= down =	T-03	544	1.54818	0.0143365	0.135871	=	-2.11858	0.0016959	0.0122815	↘	1.78741	0.0157141	0.120405	=	-0.5487	0.99948	-1.1191	0.668316	4.94419	0.00459517	0.0195608
848	ENSMUSG00000015733	Capza2	= = =	= = =	T0	5743	-0.362382	0.313121	0.644074	=	0.0383709	0.91672	0.96055	=	0.180701	0.675531	0.863497	=	0.207426	-0.154956	-0.116586	0.064116	7.00328	0.722874	0.799258
849	ENSMUSG00000015745	Plekho1	= = ↘	= = down	T-01	263	0.785417	0.234779	0.569048	=	1.16331	0.0869488	0.225911	=	-2.94126	0.00189878	0.038363	↘	-0.435405	0.350012	1.51332	-1.42793	4.32462	0.00221837	0.0111564
850	ENSMUSG00000015747	Vps45	= ↘ =	= down =	T-03	544	-0.482612	0.488519	0.779059	=	-2.15611	0.00531756	0.029521	↘	1.75919	0.0391838	0.207736	=	1.00021	0.517601	-1.6385	0.12069	4.51593	0.00813102	0.0304333
851	ENSMUSG00000015748	Prpf3	= = =	= = =	T0	5743	0.235629	0.745213	0.909211	=	0.134245	0.856646	0.929541	=	0.453141	0.60119	0.820374	=	-0.35713	-0.1215	0.0127446	0.465885	4.64321	0.802387	0.857047
852	ENSMUSG00000015749	Anp32e	= = =	= = =	T0	5743	-0.996982	0.00331328	0.057501	=	0.913857	0.00799154	0.039249	=	-0.457034	0.259044	0.555532	=	0.405066	-0.591916	0.321942	-0.135092	7.43932	0.0164735	0.0525523
853	ENSMUSG00000015755	Tab2	= = =	= = =	T0	5743	0.991734	0.0403342	0.236189	=	-0.669483	0.174863	0.361011	=	-1.36931	0.0287572	0.176676	=	-0.0667312	0.925003	0.255521	-1.11379	6.43063	0.0108038	0.0380194
854	ENSMUSG00000015757	Ppil4	= = =	= = =	T0	5743	-0.255338	0.679258	0.880465	=	-0.772031	0.228187	0.426937	=	0.754492	0.307105	0.602344	=	0.388896	0.133558	-0.638473	0.116019	5.82139	0.431265	0.553167
855	ENSMUSG00000015759	Cnih1	= = =	= = =	T0	5743	-0.0835013	0.800404	0.929495	=	0.520886	0.126898	0.291396	=	-0.683297	0.0988213	0.342417	=	-0.0269929	-0.110494	0.410392	-0.272905	7.98956	0.270614	0.395735
856	ENSMUSG00000015776	Med22	= = =	= = =	T0	5743	-0.45601	0.481295	0.775349	=	0.637402	0.337215	0.544678	=	0.0729683	0.925177	0.972857	=	0.00506443	-0.450946	0.186457	0.259425	5.66956	0.753741	0.822613
857	ENSMUSG00000015790	Surf1	= = =	= = =	T0	5743	-1.59963	0.0103128	0.109778	=	1.44416	0.0219556	0.0834065	=	-0.0165073	0.981644	0.99222	=	0.481767	-1.11786	0.3263	0.309793	5.41688	0.0616699	0.13898
858	ENSMUSG00000015804	Med28	= = =	= = =	T0	5743	-0.469636	0.105813	0.390643	=	0.649648	0.0298747	0.105543	=	-0.128564	0.71314	0.884654	=	0.0595442	-0.410092	0.239556	0.110992	7.96521	0.164286	0.280263
859	ENSMUSG00000015806	Qdpr	= = ↗	= = up	T 01	232	-0.540084	0.338037	0.665584	=	-1.09774	0.0624819	0.180229	=	1.78069	0.00823353	0.0843287	↗	0.508762	-0.0313221	-1.12906	0.651623	6.39615	0.0270412	0.0756296
860	ENSMUSG00000015812	Gnrh1	↘ ↗ ↗	down up up	T-05	23	-2.34076	0.000147973	0.00719661	↘	1.7636	0.00351775	0.0214982	↗	3.19829	6.12672e-06	0.0011058	↗	0.0742022	-2.26656	-0.502966	2.69533	10.4968	1.59189e-10	9.94564e-09
861	ENSMUSG00000015837	Sqstm1	= = ↗	= = up	T 01	232	-0.907329	0.0510345	0.26984	=	-0.188024	0.688848	0.824952	=	1.82883	0.000893146	0.0241804	↗	0.317301	-0.590028	-0.778052	1.05078	6.64773	0.00191468	0.00984863
862	ENSMUSG00000015839	Nfe2l2	= ↘ =	= down =	T-03	544	-0.205426	0.769797	0.913945	=	-2.09854	0.00650714	0.0339385	↘	1.20042	0.158222	0.438144	=	0.903232	0.697807	-1.40073	-0.200307	4.92962	0.0170919	0.0538065
863	ENSMUSG00000015869	Prpsap1	= ↘ ↗	= down up	T-02	149	-0.10088	0.803356	0.930385	=	-1.33929	0.0020853	0.0145631	↘	1.32082	0.00706712	0.0770043	↗	0.415097	0.314217	-1.02507	0.295755	6.69968	0.00496431	0.0207015
864	ENSMUSG00000015880	Ncapg	= = =	= = =	T0	5743	0.224531	0.758481	0.911704	=	-1.54535	0.0473844	0.148765	=	-1.36285	0.16474	0.446602	=	0.94499	1.16952	-0.37583	-1.73868	4.97381	0.0149113	0.0486747
865	ENSMUSG00000015882	Lcorl	= = =	= = =	T0	5743	-0.735593	0.135926	0.442128	=	0.68009	0.176593	0.363296	=	1.09413	0.0581248	0.258177	=	-0.0618827	-0.797475	-0.117385	0.976743	6.51676	0.0228793	0.0669642
866	ENSMUSG00000015889	Lta4h	= = =	= = =	T0	5743	0.333763	0.562736	0.821689	=	-0.477423	0.421927	0.621297	=	-0.122759	0.861935	0.948595	=	0.0190787	0.352842	-0.124581	-0.24734	6.07904	0.801334	0.856246
867	ENSMUSG00000015932	Dstn	= = =	= = =	T0	5743	-0.164386	0.705072	0.890848	=	0.161302	0.717167	0.844791	=	0.1806	0.73006	0.891862	=	-0.00251154	-0.166898	-0.00559552	0.175005	6.20382	0.931306	0.950498
868	ENSMUSG00000015937	H2afy	= = =	= = =	T0	5743	-0.0688412	0.827185	0.938018	=	0.194253	0.548443	0.725169	=	-0.696706	0.0789592	0.303259	=	0.128681	0.0598396	0.254093	-0.442613	7.33281	0.360001	0.486089
869	ENSMUSG00000015943	Bola1	= = =	= = =	T0	5743	-0.368117	0.54193	0.813734	=	-0.0895985	0.884683	0.943385	=	0.0527411	0.942416	0.979185	=	0.307702	-0.0604153	-0.150014	-0.0972727	5.75669	0.864488	0.90307
870	ENSMUSG00000015944	Castor2	↗ = =	up = =	T 09	151	2.09083	0.0055814	0.0788384	↗	-0.740803	0.315088	0.52366	=	1.85405	0.0286568	0.176326	=	-1.66124	0.429598	-0.311205	1.54284	4.98686	0.00181644	0.00948147
871	ENSMUSG00000015961	Adss	= = =	= = =	T0	5743	0.844412	0.182456	0.508547	=	-0.160384	0.80353	0.898818	=	-0.346717	0.654194	0.849866	=	-0.466438	0.377975	0.21759	-0.129127	5.55155	0.563224	0.666206
872	ENSMUSG00000015971	Actr8	= = =	= = =	T0	5743	-0.710396	0.290299	0.620475	=	0.918871	0.18224	0.369717	=	-1.13998	0.179467	0.466592	=	0.358356	-0.35204	0.566831	-0.573146	5.0496	0.381525	0.506082
873	ENSMUSG00000015994	Fnta	= = =	= = =	T0	5743	0.909249	0.212621	0.542646	=	0.522401	0.4811	0.671068	=	-0.0289478	0.973551	0.988816	=	-0.9359	-0.0266511	0.49575	0.466802	4.97765	0.227502	0.353167
874	ENSMUSG00000016018	Mtrex	= = =	= = =	T0	5743	0.301904	0.66243	0.873021	=	-0.106179	0.881096	0.942234	=	-0.988664	0.262074	0.557947	=	0.0738273	0.375732	0.269552	-0.719111	5.29102	0.647006	0.737956
875	ENSMUSG00000016179	Camk1g	= = =	= = =	T0	5743	1.10567	0.145092	0.458151	=	0.255596	0.738725	0.858973	=	-1.66551	0.0926387	0.330585	=	-0.540675	0.564996	0.820593	-0.844915	4.41154	0.153684	0.26763
876	ENSMUSG00000016200	Syt14	= = =	= = =	T0	5743	-0.617313	0.384044	0.703315	=	1.34554	0.0680828	0.190933	=	-0.210703	0.805215	0.922503	=	-0.157109	-0.774423	0.571117	0.360415	5.14639	0.289736	0.415253
877	ENSMUSG00000016252	Atp5e	= = =	= = =	T0	5743	-0.0212646	0.900924	0.967402	=	0.416113	0.0192897	0.0754193	=	-0.597996	0.00564767	0.0678556	=	-0.0426091	-0.0638737	0.35224	-0.245757	9.40856	0.0158561	0.0510031
878	ENSMUSG00000016253	Nelfcd	= = =	= = =	T0	5743	0.0636372	0.918885	0.972685	=	-0.49811	0.44021	0.635624	=	0.817178	0.273706	0.571285	=	-0.00296721	0.06067	-0.437441	0.379738	5.00213	0.733825	0.807715
879	ENSMUSG00000016256	Ctsz	= = ↘	= = down	T-01	263	-0.0406889	0.936877	0.979946	=	-0.541304	0.30787	0.517277	=	-2.72661	0.000287663	0.013244	↘	0.982821	0.942132	0.400828	-2.32578	5.90888	0.000227225	0.0018058
880	ENSMUSG00000016257	Prelid3b	= = ↘	= = down	T-01	263	0.145598	0.78872	0.924279	=	-0.375199	0.502533	0.688989	=	-2.07104	0.00579117	0.068785	↘	0.596162	0.74176	0.366561	-1.70448	6.41766	0.0135825	0.0453507
881	ENSMUSG00000016262	Sertad4	= ↘ =	= down =	T-03	544	1.10355	0.0861234	0.352961	=	-2.15747	0.00200936	0.0141735	↘	1.69455	0.026452	0.167744	=	-0.172559	0.930987	-1.22649	0.468059	5.86244	0.0154454	0.0500191
882	ENSMUSG00000016308	Ube2a	= = =	= = =	T0	5743	-0.252684	0.56053	0.820696	=	-0.827165	0.0675145	0.189807	=	-1.2731	0.0255985	0.164227	=	0.92137	0.668685	-0.158479	-1.43158	6.99057	0.000409974	0.00291067
883	ENSMUSG00000016319	Slc25a5	= = ↘	= = down	T-01	263	0.700321	0.00402667	0.0640011	=	-0.327603	0.182778	0.370206	=	-1.25091	8.20829e-05	0.0058998	↘	-0.0487129	0.651608	0.324005	-0.9269	9.40497	1.19553e-05	0.000154619
884	ENSMUSG00000016344	Ppdpf	= = =	= = =	T0	5743	-0.381579	0.259953	0.59075	=	0.374196	0.280534	0.486235	=	-0.394109	0.342799	0.638929	=	0.197614	-0.183965	0.19023	-0.203879	7.0482	0.533098	0.64049
885	ENSMUSG00000016346	Kcnq2	= ↗ =	= up =	T 03	424	-1.62111	0.0191273	0.161153	=	2.31103	0.00141083	0.0106792	↗	1.29978	0.0898849	0.325771	=	-0.264626	-1.88574	0.42529	1.72507	5.24092	0.000138699	0.00120354
886	ENSMUSG00000016382	Pls3	= = =	= = =	T0	5743	1.15908	0.135377	0.440715	=	-0.424537	0.589401	0.756848	=	0.545106	0.551325	0.789607	=	-0.79332	0.365762	-0.0587742	0.486332	4.96382	0.416101	0.539012
887	ENSMUSG00000016386	Mpped2	= ↗ =	= up =	T 03	424	-0.546964	0.177477	0.502955	=	1.33818	0.00176048	0.0127099	↗	-0.516576	0.296927	0.593124	=	-0.129722	-0.676686	0.661492	0.144916	6.69889	0.0148319	0.0485548
888	ENSMUSG00000016409	Nkap	= = =	= = =	T0	5743	-0.1166	0.844756	0.943949	=	0.431583	0.480379	0.670499	=	-0.0857713	0.90553	0.965494	=	-0.106899	-0.223499	0.208085	0.122313	5.7096	0.892799	0.92397
889	ENSMUSG00000016427	Ndufa1	= = =	= = =	T0	5743	0.13408	0.626523	0.856525	=	0.061907	0.82666	0.911627	=	-0.103762	0.757302	0.902748	=	-0.105573	0.0285069	0.0904139	-0.0133481	7.9828	0.910386	0.93551
890	ENSMUSG00000016477	E2f3	↗ ↘ =	up down =	T 06	97	1.89252	0.00811796	0.0978251	↗	-2.0392	0.00632915	0.0333205	↘	-1.85629	0.0534944	0.245748	=	0.0642805	1.9568	-0.0823962	-1.93869	4.22896	0.000247738	0.00192917
891	ENSMUSG00000016481	Cr1l	= = =	= = =	T0	5743	-0.588026	0.332281	0.659366	=	0.26617	0.667124	0.810529	=	0.616631	0.390084	0.678429	=	0.153777	-0.434249	-0.168079	0.448552	5.32912	0.606846	0.705559
892	ENSMUSG00000016487	Ppfibp1	= ↘ ↗	= down up	T-02	149	1.61263	0.0342837	0.218866	=	-4.10839	8.6447e-06	0.000190277	↘	2.50682	0.00704582	0.0769169	↗	0.218018	1.83065	-2.27774	0.229077	4.83496	9.6626e-05	0.000891814
893	ENSMUSG00000016495	Plgrkt	= ↗ ↘	= up down	T 02	36	-0.971727	0.0315019	0.209377	=	1.94743	5.9533e-05	0.000874371	↗	-1.94604	0.00113109	0.0281146	↘	0.241589	-0.730138	1.21729	-0.728744	7.01941	9.23179e-05	0.000860856
894	ENSMUSG00000016503	Gtf3a	= ↘ =	= down =	T-03	544	0.932176	0.101438	0.383914	=	-2.30085	0.000259677	0.00283972	↘	0.0741108	0.915355	0.969359	=	0.432764	1.36494	-0.935907	-0.861796	5.71491	0.000560667	0.00370825
895	ENSMUSG00000016510	Mtsi3	= = =	= = =	T0	5743	-0.626134	0.390721	0.708149	=	0.635719	0.394055	0.598338	=	-0.165797	0.850626	0.942062	=	0.19319	-0.432944	0.202775	0.036978	4.29002	0.817597	0.869292
896	ENSMUSG00000016528	Mapkapk2	= = ↘	= = down	T-01	263	0.747399	0.263206	0.593162	=	-0.348173	0.610394	0.770774	=	-2.63788	0.00554035	0.0676683	↘	0.273008	1.02041	0.672233	-1.96565	4.9797	0.0198097	0.0599682
897	ENSMUSG00000016534	Lamp2	= = =	= = =	T0	5743	0.39954	0.433702	0.742678	=	-0.666614	0.206923	0.400463	=	0.0920477	0.881882	0.954399	=	0.0106403	0.41018	-0.256434	-0.164386	6.56921	0.602567	0.701662
898	ENSMUSG00000016541	Atxn10	= = =	= = =	T0	5743	-0.23267	0.393545	0.710148	=	0.304896	0.275899	0.480618	=	0.401907	0.218654	0.517419	=	-0.0784223	-0.311092	-0.00619621	0.395711	8.08076	0.187494	0.30789
899	ENSMUSG00000016554	Esi3d	= = ↘	= = down	T-01	263	0.761326	0.0553314	0.280196	=	0.324003	0.422149	0.621411	=	-1.39635	0.00686133	0.0759234	↘	-0.383908	0.377418	0.701421	-0.69493	7.11673	0.00800356	0.0300531
900	ENSMUSG00000016559	H3f3b	= = =	= = =	T0	5743	-0.249044	0.0825076	0.343302	=	0.876526	3.21304e-08	2.14369e-06	=	-0.30651	0.0808725	0.306777	=	-0.174852	-0.423896	0.45263	0.146119	10.8328	1.35033e-07	3.63158e-06
901	ENSMUSG00000016619	Nup50	= = =	= = =	T0	5743	-0.0312019	0.962524	0.989408	=	0.866648	0.206715	0.40032	=	-0.624758	0.44764	0.721497	=	-0.253733	-0.284935	0.581713	-0.0430451	5.22816	0.516759	0.626997
902	ENSMUSG00000016624	Phf21b	↘ ↗ =	down up =	T-06	264	-2.46047	0.000269045	0.0105564	↘	4.51126	5.66952e-09	5.3544e-07	↗	-0.977855	0.189392	0.481002	=	-0.16582	-2.62628	1.88498	0.907125	5.20752	3.54189e-08	1.17898e-06
903	ENSMUSG00000016637	sit27	= = =	= = =	T0	5743	-0.241252	0.69616	0.886508	=	1.44368	0.0262791	0.0956268	=	-1.22888	0.118935	0.376018	=	-0.233679	-0.474931	0.968745	-0.260134	5.3584	0.0762894	0.161784
904	ENSMUSG00000016757	Ttll12	= = ↘	= = down	T-01	263	0.00694725	0.991777	0.998397	=	1.05657	0.130751	0.297468	=	-3.06437	0.00197352	0.0390251	↘	0.2326	0.239547	1.29611	-1.76826	4.08282	0.0141379	0.0467349
905	ENSMUSG00000016763	Scube1	= = =	= = =	T0	5743	0.159067	0.825248	0.937075	=	0.376966	0.609862	0.770384	=	-0.291875	0.740782	0.897718	=	-0.234815	-0.0757475	0.301218	0.00934379	4.4326	0.89734	0.927016
906	ENSMUSG00000016831	Tox4	= = =	= = =	T0	5743	0.0189422	0.975911	0.993744	=	-0.545267	0.400002	0.604544	=	0.12914	0.865349	0.950188	=	0.226142	0.245084	-0.300183	-0.171043	5.66778	0.791955	0.850715
907	ENSMUSG00000016833	Mrps18c	= = =	= = =	T0	5743	-0.659314	0.0913717	0.363073	=	-0.730342	0.0691575	0.192957	=	-0.30139	0.527808	0.773005	=	0.935004	0.27569	-0.454652	-0.756042	6.98702	0.000525124	0.00354535
908	ENSMUSG00000016918	Sulf1	= = ↘	= = down	T-01	263	0.908192	0.124556	0.422046	=	-1.41659	0.0228015	0.0858173	=	-3.41392	0.000196231	0.0103493	↘	0.88063	1.78882	0.372236	-3.04169	6.18969	1.435e-05	0.000180419
909	ENSMUSG00000016921	Srsf6	= = =	= = =	T0	5743	0.33094	0.330794	0.658485	=	-0.934977	0.00906344	0.0430235	=	-0.0617303	0.882007	0.954399	=	0.234716	0.565656	-0.369321	-0.431051	7.26553	0.0237266	0.0686866
910	ENSMUSG00000016933	Plcg1	= = =	= = =	T0	5743	-0.843979	0.201571	0.532064	=	0.677652	0.314048	0.522469	=	1.08402	0.158296	0.438199	=	0.0231539	-0.820825	-0.143173	0.940845	5.06317	0.14822	0.261081
911	ENSMUSG00000016946	Kctd5	= = =	= = =	T0	5743	-0.0287889	0.968603	0.991267	=	0.0814289	0.913574	0.958787	=	-0.0968231	0.913482	0.96867	=	0.00508304	-0.0237059	0.057723	-0.0391001	4.84418	0.999421	0.999544
912	ENSMUSG00000016984	Etaa1	= = =	= = =	T0	5743	-1.10127	0.17025	0.493293	=	1.37927	0.0943046	0.237805	=	-2.35337	0.0302718	0.181833	=	0.724663	-0.376607	1.00266	-1.35071	4.87572	0.0831376	0.171993
913	ENSMUSG00000017009	Sdc4	↗ ↘ ↗	up down up	T 07	17	1.85029	0.00314677	0.0558036	↗	-4.54537	1.07271e-08	9.07556e-07	↘	3.17088	5.79684e-05	0.00475575	↗	0.0922477	1.94254	-2.60283	0.568046	4.80573	1.13195e-07	3.10598e-06
914	ENSMUSG00000017119	Nbr1	= = =	= = =	T0	5743	-0.262234	0.659965	0.871535	=	1.05278	0.0888491	0.229235	=	0.294927	0.677753	0.864635	=	-0.403448	-0.665682	0.387102	0.682029	5.81725	0.143559	0.254416
915	ENSMUSG00000017132	Cyth1	= = =	= = =	T0	5743	0.188659	0.799165	0.928852	=	0.717258	0.345947	0.553917	=	-1.13638	0.229377	0.525528	=	-0.216028	-0.0273687	0.689889	-0.446493	4.13744	0.509408	0.62142
916	ENSMUSG00000017144	Rnd3	= = =	= = =	T0	5743	0.310346	0.531521	0.806288	=	0.76053	0.13817	0.30915	=	-1.18087	0.0637122	0.270927	=	-0.317806	-0.00745988	0.75307	-0.427804	6.48583	0.100181	0.196777
917	ENSMUSG00000017176	Nt5c3b	= = =	= = =	T0	5743	0.821428	0.169053	0.491955	=	-1.63604	0.0102344	0.0471223	=	1.25761	0.077276	0.300168	=	-0.112453	0.708974	-0.927064	0.330544	5.58125	0.0701729	0.152351
918	ENSMUSG00000017188	Coa3	= = =	= = =	T0	5743	0.196506	0.484449	0.776821	=	0.40312	0.164048	0.34606	=	0.0506319	0.881528	0.954399	=	-0.361597	-0.165092	0.238028	0.28866	7.54083	0.096521	0.191299
919	ENSMUSG00000017210	Med24	= = =	= = =	T0	5743	0.43403	0.520187	0.799123	=	0.320526	0.642665	0.79291	=	-1.53591	0.0833516	0.311291	=	-0.101808	0.332221	0.652747	-0.883161	4.77438	0.318802	0.444823
920	ENSMUSG00000017221	Psmd3	= = =	= = =	T0	5743	1.15186	0.0492024	0.263082	=	-0.809019	0.175914	0.362264	=	-0.582475	0.418427	0.699918	=	-0.313764	0.838092	0.0290731	-0.553402	5.89304	0.125509	0.231851
921	ENSMUSG00000017264	Exosc10	= = =	= = =	T0	5743	-0.465378	0.478813	0.773914	=	1.51463	0.0279626	0.100359	=	-0.26897	0.734134	0.893547	=	-0.34104	-0.806418	0.708214	0.439244	5.18448	0.110675	0.210961
922	ENSMUSG00000017286	Glod4	= = =	= = =	T0	5743	-0.800406	0.101885	0.38453	=	0.503109	0.310915	0.520456	=	-0.190503	0.745859	0.898927	=	0.396376	-0.40403	0.0990788	-0.0914242	6.35706	0.420945	0.543841
923	ENSMUSG00000017288	Vps53	= ↗ =	= up =	T 03	424	-1.28733	0.0687512	0.311779	=	2.24986	0.00266936	0.0175319	↗	-1.06538	0.217757	0.517134	=	0.106916	-1.18042	1.06944	0.00405886	5.12135	0.0247181	0.0706655
924	ENSMUSG00000017291	Taok1	= = ↗	= = up	T 01	232	-0.158982	0.66793	0.875553	=	-0.000254983	0.999467	0.999467	=	1.84794	4.50258e-05	0.00425449	↗	-0.342621	-0.501603	-0.501858	1.34608	7.24907	1.76657e-05	0.0002145
925	ENSMUSG00000017299	Dnttip1	= = =	= = =	T0	5743	0.418223	0.57916	0.829034	=	0.526568	0.495529	0.68296	=	-2.37777	0.023407	0.155067	=	0.0174918	0.435714	0.962283	-1.41549	4.47237	0.129706	0.237107
926	ENSMUSG00000017344	Vtn	= ↗ ↗	= up up	T 04	31	-1.62908	0.0111235	0.114805	=	2.04907	0.00190081	0.0135424	↗	2.40284	0.000518959	0.0182174	↗	-0.403434	-2.03251	0.016554	2.41939	5.04959	2.35322e-08	8.16788e-07
927	ENSMUSG00000017376	Nlk	= = =	= = =	T0	5743	-1.36383	0.0469999	0.257232	=	0.718585	0.295802	0.503248	=	-0.0573007	0.943342	0.979272	=	0.677902	-0.685924	0.0326614	-0.0246393	5.2622	0.250811	0.376517
928	ENSMUSG00000017386	Traf4	= ↗ =	= up =	T 03	424	-1.04548	0.117802	0.411204	=	1.9603	0.00542401	0.0299279	↗	-1.84244	0.0337591	0.192105	=	0.264568	-0.780912	1.17939	-0.663048	5.16461	0.0192551	0.0589038
929	ENSMUSG00000017390	Aldoc	= ↗ =	= up =	T 03	424	1.39292	0.046369	0.255348	=	2.36228	0.00099415	0.0081314	↗	0.418593	0.584355	0.80816	=	-2.33048	-0.937557	1.42472	1.84332	5.34398	1.64566e-07	4.28398e-06
930	ENSMUSG00000017404	Rpl19	= ↘ =	= down =	T-03	544	0.610325	0.00679451	0.0871495	=	-1.09166	6.42293e-06	0.000152535	↘	0.341994	0.201342	0.494797	=	0.00258845	0.612913	-0.478748	-0.136754	9.43173	6.37017e-05	0.000635608
931	ENSMUSG00000017412	Cacnb4	= ↗ =	= up =	T 03	424	-1.96362	0.010866	0.112856	=	2.36626	0.00290596	0.0187319	↗	1.68125	0.043602	0.219687	=	-0.130724	-2.09435	0.271911	1.95316	4.77896	0.000121818	0.00108369
932	ENSMUSG00000017418	Arl5b	= = =	= = =	T0	5743	0.574769	0.298392	0.628068	=	-0.936689	0.103568	0.252759	=	0.669469	0.311448	0.606477	=	-0.130099	0.444669	-0.49202	0.17745	6.13159	0.403608	0.526857
933	ENSMUSG00000017421	Zfp207	= = =	= = =	T0	5743	0.0341808	0.909632	0.969534	=	-0.648885	0.0389367	0.128607	=	0.40362	0.267237	0.563765	=	0.197902	0.232083	-0.416802	-0.0131827	7.55493	0.152615	0.266682
934	ENSMUSG00000017428	Psmd11	= = ↘	= = down	T-01	263	-0.0970152	0.819934	0.935099	=	0.112647	0.796719	0.895302	=	-2.11439	0.000383878	0.0158343	↘	0.545037	0.448021	0.560668	-1.55373	6.41087	0.00277873	0.0132602
935	ENSMUSG00000017466	Timp2	= = =	= = =	T0	5743	0.79983	0.1273	0.426394	=	-1.35729	0.0142172	0.0602357	=	1.52929	0.0145168	0.115935	=	-0.30355	0.496281	-0.861011	0.66828	6.20418	0.0350317	0.0921697
936	ENSMUSG00000017478	Zc3h18	= = =	= = =	T0	5743	-0.162235	0.809459	0.932199	=	0.596051	0.388701	0.592869	=	-0.332522	0.686379	0.869292	=	-0.0932187	-0.255453	0.340597	0.00807509	5.62	0.841477	0.887499
937	ENSMUSG00000017485	Top2b	= = =	= = =	T0	5743	0.160925	0.600825	0.843544	=	0.043085	0.891368	0.946489	=	0.187331	0.613825	0.826277	=	-0.189069	-0.0281438	0.0149412	0.202272	7.86134	0.747255	0.818393
938	ENSMUSG00000017493	Igfbp4	= ↘ =	= down =	T-03	544	0.469855	0.262721	0.592546	=	-1.50826	0.000859323	0.00720849	↘	-0.73646	0.167891	0.451229	=	0.585853	1.05571	-0.45255	-1.18901	7.6967	0.000108863	0.00098462
939	ENSMUSG00000017548	Suz12	= = =	= = =	T0	5743	1.16584	0.0483791	0.260567	=	-0.93656	0.121463	0.282467	=	-0.294238	0.681682	0.866984	=	-0.332544	0.833301	-0.103259	-0.397497	6.0319	0.141278	0.252023
940	ENSMUSG00000017550	Atad5	= = =	= = =	T0	5743	1.49957	0.043983	0.24756	=	-1.01926	0.177656	0.364558	=	0.0608278	0.945314	0.980175	=	-0.630252	0.869313	-0.149944	-0.0891167	5.20716	0.205245	0.327791
941	ENSMUSG00000017615	Tnfaip1	= = =	= = =	T0	5743	0.707048	0.24558	0.580169	=	-1.06807	0.0925363	0.235236	=	1.16045	0.108956	0.359585	=	-0.286362	0.420686	-0.647385	0.513061	5.62321	0.248617	0.3744
942	ENSMUSG00000017631	Abr	= = =	= = =	T0	5743	-0.766248	0.143992	0.456697	=	1.27263	0.0193733	0.0756852	=	0.0809431	0.896249	0.961714	=	-0.081867	-0.848115	0.424519	0.505462	5.99855	0.0811845	0.169376
943	ENSMUSG00000017664	Slc35c2	= = =	= = =	T0	5743	1.10461	0.104948	0.389331	=	-0.0723581	0.916233	0.960212	=	-0.488473	0.557105	0.792713	=	-0.670158	0.434449	0.362091	-0.126382	4.99202	0.358184	0.48462
944	ENSMUSG00000017667	Zfp334	= = =	= = =	T0	5743	-0.726114	0.312461	0.643624	=	0.367522	0.615861	0.774666	=	-0.812592	0.365581	0.658807	=	0.563972	-0.162142	0.205381	-0.607211	4.49586	0.542612	0.649278
945	ENSMUSG00000017670	Elmo2	= = ↘	= = down	T-01	263	-0.692497	0.266451	0.596833	=	1.0572	0.0998465	0.246715	=	-2.70702	0.0020845	0.0395665	↘	0.66753	-0.0249671	1.03223	-1.67479	5.56148	0.0130106	0.0439968
946	ENSMUSG00000017677	Wsb1	= = =	= = =	T0	5743	-0.372757	0.294288	0.623912	=	0.896694	0.0153762	0.0638148	=	0.0803798	0.850379	0.942062	=	-0.188874	-0.561631	0.335063	0.415443	7.47436	0.0447715	0.109926
947	ENSMUSG00000017679	Ttpal	= = =	= = =	T0	5743	-0.0594431	0.937367	0.979946	=	1.08051	0.167252	0.350379	=	0.516639	0.561585	0.795899	=	-0.624831	-0.684274	0.396233	0.912872	4.41306	0.163994	0.279883
948	ENSMUSG00000017686	Rhot1	= = ↗	= = up	T 01	232	1.82324	0.0136082	0.131266	=	-1.26355	0.0902643	0.231416	=	2.27588	0.00761641	0.0803383	↗	-1.30463	0.518614	-0.744934	1.53095	4.66187	0.00254095	0.0124398
949	ENSMUSG00000017707	Serinc3	= = =	= = =	T0	5743	-0.439099	0.453078	0.755165	=	0.368152	0.538604	0.717138	=	1.26197	0.0674517	0.278305	=	-0.170244	-0.609343	-0.24119	1.02078	5.83892	0.0949387	0.188808
950	ENSMUSG00000017715	Pgs1	= = =	= = =	T0	5743	0.191758	0.78481	0.92233	=	0.691433	0.337949	0.545149	=	0.261054	0.755155	0.901967	=	-0.554798	-0.36304	0.328392	0.589446	4.52277	0.398947	0.522536
951	ENSMUSG00000017716	Birc5	= = =	= = =	T0	5743	-0.47368	0.292231	0.621844	=	-1.0062	0.0321605	0.111314	=	-1.0673	0.065489	0.274459	=	1.12519	0.651507	-0.354697	-1.422	7.3134	8.58343e-05	0.000812524
952	ENSMUSG00000017723	Wfdc2	= = ↘	= = down	T-01	263	0.455041	0.483859	0.776353	=	-0.888175	0.188901	0.378362	=	-3.51889	0.000514914	0.0181832	↘	0.982529	1.43757	0.549395	-2.96949	4.74547	0.000540842	0.00361965
953	ENSMUSG00000017754	Pltp	↗ = =	up = =	T 09	151	2.32435	0.00103811	0.0270242	↗	-1.63913	0.0204908	0.0792128	=	0.689685	0.387684	0.676007	=	-1.09612	1.22823	-0.410898	0.278787	4.24155	0.00556999	0.0226424
954	ENSMUSG00000017760	Ctsa	= = =	= = =	T0	5743	-0.393233	0.455689	0.758112	=	-0.00785953	0.988364	0.995102	=	-1.39064	0.0434932	0.219485	=	0.646515	0.253283	0.245423	-1.14522	5.3647	0.0843267	0.17389
955	ENSMUSG00000017776	Crk	= = =	= = =	T0	5743	0.102838	0.84479	0.943949	=	-0.321486	0.552198	0.727691	=	-0.112649	0.86081	0.948	=	0.111777	0.214615	-0.106871	-0.21952	6.2392	0.885623	0.91865
956	ENSMUSG00000017778	Cox7c	= = =	= = =	T0	5743	0.0462128	0.811681	0.932396	=	-0.0122612	0.950879	0.977229	=	0.186855	0.425487	0.704979	=	-0.0752428	-0.02903	-0.0412912	0.145564	9.64567	0.801426	0.856246
957	ENSMUSG00000017781	Pitpna	= = =	= = =	T0	5743	1.42352	0.0201703	0.166318	=	0.785258	0.200482	0.393027	=	0.0240453	0.973219	0.988803	=	-1.46628	-0.0427606	0.742497	0.766543	5.71556	0.00301189	0.0141076
958	ENSMUSG00000017801	Mlx	= = ↘	= = down	T-01	263	0.160387	0.809869	0.932199	=	0.798885	0.245867	0.446949	=	-2.70078	0.00444637	0.0605929	↘	0.155464	0.31585	1.11474	-1.58605	4.52845	0.0335928	0.0895441
959	ENSMUSG00000017837	Nkiras2	= = =	= = =	T0	5743	-0.166142	0.778978	0.919201	=	0.633177	0.298716	0.506508	=	-1.46209	0.0587054	0.259266	=	0.17354	0.00739821	0.640575	-0.821513	5.50334	0.280913	0.406335
960	ENSMUSG00000017843	Ppp2r5c	= = =	= = =	T0	5743	1.07974	0.0340764	0.2181	=	-0.18038	0.725498	0.850591	=	0.0489423	0.935725	0.976235	=	-0.731849	0.347889	0.167509	0.216451	6.16865	0.160538	0.275586
961	ENSMUSG00000017858	sit52	= = =	= = =	T0	5743	0.44574	0.49904	0.78648	=	-0.248249	0.713747	0.842741	=	-1.23224	0.148517	0.424192	=	0.0978798	0.54362	0.295371	-0.936871	5.05456	0.383611	0.508435
962	ENSMUSG00000017943	Gdap1l1	↘ ↗ =	down up =	T-06	264	-2.72298	7.56003e-05	0.00479707	↘	3.34644	3.70354e-06	9.9934e-05	↗	-0.208964	0.776696	0.911736	=	0.421259	-2.30172	1.04471	0.83575	5.41108	5.14348e-05	0.000536269
963	ENSMUSG00000017999	Ddx27	= = ↘	= = down	T-01	263	1.6692	0.0168589	0.150968	=	-0.910006	0.19494	0.385983	=	-2.50423	0.00912961	0.0893382	↘	-0.170839	1.49836	0.588356	-1.91588	5.28734	0.00274822	0.013161
964	ENSMUSG00000018001	Cyth3	= = =	= = =	T0	5743	0.297345	0.66341	0.873151	=	-0.617354	0.381962	0.586667	=	0.416268	0.612819	0.826277	=	-0.0183988	0.278946	-0.338408	0.0778606	5.8035	0.852729	0.895046
965	ENSMUSG00000018012	Rac3	= = =	= = =	T0	5743	0.270152	0.624991	0.855007	=	1.22637	0.0341961	0.116502	=	0.284659	0.666363	0.857854	=	-0.886965	-0.616814	0.60956	0.894219	5.66821	0.00711785	0.0274206
966	ENSMUSG00000018040	Rrp7a	= = =	= = =	T0	5743	0.807272	0.235458	0.569975	=	-0.834662	0.234516	0.434178	=	0.653841	0.419677	0.701361	=	-0.351583	0.455688	-0.378973	0.274868	5.11066	0.529774	0.637546
967	ENSMUSG00000018042	Cyb5r3	= = =	= = =	T0	5743	0.0540152	0.914424	0.970716	=	-0.481696	0.353222	0.560764	=	0.167776	0.782979	0.913386	=	0.158393	0.212408	-0.269288	-0.101512	5.95806	0.776165	0.838745
968	ENSMUSG00000018068	Ints2	= = =	= = =	T0	5743	-1.59526	0.0343039	0.218866	=	0.705243	0.348138	0.555883	=	1.76692	0.0381302	0.204014	=	0.402091	-1.19317	-0.487924	1.279	4.91716	0.0220619	0.0650958
969	ENSMUSG00000018076	Med13l	= = =	= = =	T0	5743	0.611474	0.287799	0.617792	=	0.294531	0.616249	0.774914	=	0.0352009	0.959489	0.985795	=	-0.614671	-0.00319701	0.291334	0.326534	6.03631	0.391482	0.515418
970	ENSMUSG00000018102	Hist1h2bc	↘ = =	down = =	T-09	80	-1.76986	0.00597725	0.0827175	↘	1.41059	0.0286061	0.102217	=	-1.39114	0.0788343	0.303259	=	0.969885	-0.799977	0.610614	-0.780523	5.95015	0.0140829	0.0466469
971	ENSMUSG00000018160	Med1	= = =	= = =	T0	5743	1.19261	0.0412604	0.238687	=	-1.29588	0.0325414	0.112421	=	0.842891	0.220564	0.517593	=	-0.457239	0.735367	-0.560509	0.282382	5.76661	0.0878432	0.178858
972	ENSMUSG00000018167	Stard3	= = =	= = =	T0	5743	1.29514	0.08736	0.354736	=	-1.21847	0.118735	0.278317	=	-0.181296	0.843445	0.939706	=	-0.316798	0.978346	-0.240126	-0.421422	4.85163	0.207258	0.330003
973	ENSMUSG00000018169	Mfng	↘ ↗ ↘	down up down	T-07	10	-2.67182	0.000261155	0.0104981	↘	3.48178	6.94564e-06	0.000162105	↗	-3.10298	0.00102085	0.0263031	↘	1.03872	-1.6331	1.84868	-1.2543	5.00297	7.96434e-06	0.000109638
974	ENSMUSG00000018171	Vmp1	= = =	= = =	T0	5743	-0.907264	0.16336	0.48335	=	-0.343992	0.602838	0.765518	=	0.123556	0.874047	0.951992	=	0.821555	-0.0857092	-0.429701	-0.306145	5.60364	0.190036	0.310808
975	ENSMUSG00000018189	Uchl5	= = ↘	= = down	T-01	263	-0.640638	0.308401	0.638338	=	0.361999	0.572101	0.742981	=	-2.70224	0.00257203	0.0445515	↘	0.975039	0.334401	0.6964	-2.00584	5.56206	0.0105807	0.0374419
976	ENSMUSG00000018196	Glrx2	= = =	= = =	T0	5743	0.817273	0.189858	0.516919	=	-1.63542	0.0138096	0.0589394	=	1.15434	0.12017	0.378157	=	-0.0838287	0.733445	-0.901978	0.252362	5.6714	0.095224	0.189236
977	ENSMUSG00000018199	Trove2	= = =	= = =	T0	5743	-0.572734	0.289218	0.619202	=	1.02978	0.0653833	0.185827	=	0.408532	0.522768	0.770026	=	-0.187473	-0.760207	0.269574	0.678106	6.43447	0.116161	0.2189
978	ENSMUSG00000018209	Stk4	= = =	= = =	T0	5743	-0.417561	0.573425	0.82611	=	-0.983999	0.203613	0.396914	=	-0.508113	0.587286	0.810376	=	0.932199	0.514638	-0.469362	-0.977475	5.0893	0.116525	0.219445
979	ENSMUSG00000018217	Pmp22	= = ↗	= = up	T 01	232	-0.0175269	0.977991	0.994497	=	-1.31171	0.0523248	0.159926	=	2.7267	0.000475031	0.0176694	↗	-0.0126785	-0.0302054	-1.34191	1.38479	5.83288	0.00559302	0.0227133
980	ENSMUSG00000018239	Zcchc10	= ↘ =	= down =	T-03	544	0.348262	0.647346	0.864058	=	-2.19823	0.00873253	0.041943	↘	0.57422	0.538649	0.779209	=	0.694365	1.04263	-1.15561	-0.581387	4.82303	0.0356672	0.0933277
981	ENSMUSG00000018286	Psmb6	= = =	= = =	T0	5743	-0.233681	0.304041	0.633917	=	0.065396	0.778388	0.884049	=	-0.389314	0.164934	0.446664	=	0.239891	0.00621045	0.0716064	-0.317708	8.461	0.245789	0.371681
982	ENSMUSG00000018287	Spag7	= = ↘	= = down	T-01	263	-0.433684	0.328774	0.657233	=	0.409721	0.367253	0.573621	=	-1.65273	0.0051695	0.0659132	↘	0.533584	0.0999	0.509621	-1.14311	5.95069	0.026285	0.0742306
983	ENSMUSG00000018293	Pfn1	= = =	= = =	T0	5743	-0.386319	0.105027	0.389331	=	0.0954387	0.693694	0.82932	=	-0.65736	0.0272952	0.171058	=	0.40636	0.0200408	0.11548	-0.54188	8.50804	0.0157521	0.0507443
984	ENSMUSG00000018322	Tomm34	= = =	= = =	T0	5743	0.783527	0.249734	0.584368	=	0.068954	0.920812	0.962608	=	-1.48694	0.093479	0.332012	=	-0.250386	0.533141	0.602095	-0.884849	5.25903	0.245475	0.371414
985	ENSMUSG00000018326	Ywhab	= = =	= = =	T0	5743	0.0115649	0.966638	0.991118	=	0.633539	0.0277938	0.100018	=	-0.54999	0.110346	0.360251	=	-0.187946	-0.176381	0.457158	-0.0928317	8.10475	0.062988	0.141089
986	ENSMUSG00000018340	Anxa6	↗ ↘ =	up down =	T 06	97	1.84008	0.00063905	0.0191914	↗	-1.87134	0.000814505	0.00697093	↘	0.653882	0.290688	0.587159	=	-0.607861	1.23222	-0.63912	0.0147624	6.25209	0.000626012	0.00404815
987	ENSMUSG00000018362	Kpna2	= = =	= = =	T0	5743	-0.747451	0.288843	0.618846	=	-0.698293	0.336631	0.54421	=	-1.08775	0.234795	0.531134	=	1.18167	0.434221	-0.264072	-1.35182	4.34444	0.0315591	0.085016
988	ENSMUSG00000018363	Smurf2	= = =	= = =	T0	5743	0.305024	0.614109	0.849246	=	0.00919256	0.988175	0.995035	=	-1.06625	0.168306	0.451585	=	0.0331987	0.338223	0.347415	-0.718837	5.708	0.521759	0.631272
989	ENSMUSG00000018377	Vezf1	= ↗ =	= up =	T 03	424	-0.642433	0.15969	0.479074	=	1.93838	8.90385e-05	0.00121211	↗	-0.888712	0.115835	0.371301	=	-0.265189	-0.907622	1.03076	0.142049	6.5604	0.000504037	0.00341719
990	ENSMUSG00000018379	Srsf1	= = =	= = =	T0	5743	0.793776	0.0205839	0.168021	=	-0.178959	0.605564	0.767858	=	-0.621316	0.141546	0.41509	=	-0.350523	0.443253	0.264293	-0.357023	7.37278	0.0579152	0.13269
991	ENSMUSG00000018395	Ksi3a	= = =	= = =	T0	5743	-0.392094	0.372537	0.693474	=	0.617383	0.171981	0.357336	=	0.571036	0.273647	0.571285	=	-0.15738	-0.549474	0.0679091	0.638945	6.39404	0.139264	0.249886
992	ENSMUSG00000018398	Sept8	= = =	= = =	T0	5743	0.152936	0.827408	0.938018	=	-0.177561	0.805663	0.899711	=	0.63742	0.446758	0.721385	=	-0.185277	-0.0323404	-0.209901	0.427518	4.66876	0.867587	0.905492
993	ENSMUSG00000018401	Mtmr4	= = =	= = =	T0	5743	0.665388	0.378209	0.697664	=	-0.376289	0.626859	0.782201	=	0.610527	0.497233	0.755961	=	-0.463528	0.20186	-0.174429	0.436098	4.83419	0.717638	0.794626
994	ENSMUSG00000018411	Mapt	↘ ↗ ↗	down up up	T-05	23	-2.26561	9.15734e-06	0.00104755	↘	3.61825	2.86102e-10	3.93851e-08	↗	1.52239	0.00506199	0.0654289	↗	-0.490514	-2.75613	0.862125	2.38451	8.51577	3.99382e-14	6.90166e-12
995	ENSMUSG00000018412	Kansl1	= = =	= = =	T0	5743	0.712616	0.130187	0.432996	=	-0.869407	0.0747384	0.202883	=	0.137624	0.808706	0.923343	=	-0.134165	0.578451	-0.290956	-0.153331	6.13143	0.247802	0.373682
996	ENSMUSG00000018415	Gid4	= = =	= = =	T0	5743	-0.0715754	0.919913	0.972685	=	-0.409174	0.578068	0.74786	=	-1.41712	0.134846	0.404204	=	0.61255	0.540974	0.1318	-1.28532	4.41686	0.229081	0.354805
997	ENSMUSG00000018417	Myo1b	= = =	= = =	T0	5743	-0.133484	0.784469	0.922155	=	-0.653408	0.196597	0.388033	=	1.20731	0.0386009	0.205837	=	0.124991	-0.00849387	-0.661902	0.545405	6.54167	0.203752	0.326277
998	ENSMUSG00000018425	Dhx40	= = =	= = =	T0	5743	0.165306	0.809185	0.932199	=	-0.971415	0.17482	0.361011	=	0.0305405	0.971083	0.988115	=	0.354093	0.519399	-0.452016	-0.421475	4.54034	0.443056	0.564769
999	ENSMUSG00000018428	Akap1	= = =	= = =	T0	5743	-0.0987242	0.892346	0.964631	=	0.138238	0.853567	0.927819	=	0.470174	0.589779	0.811748	=	-0.112619	-0.211343	-0.0731055	0.397068	4.35978	0.907447	0.934011
1000	ENSMUSG00000018433	Nol11	= = =	= = =	T0	5743	0.200423	0.706016	0.891383	=	-0.36032	0.510403	0.695669	=	0.366006	0.567522	0.79886	=	-0.0616594	0.138764	-0.221556	0.144451	5.86249	0.906612	0.933646
1001	ENSMUSG00000018442	Derl2	= = =	= = =	T0	5743	0.132998	0.844675	0.943949	=	-0.895888	0.20549	0.398897	=	-0.627008	0.464023	0.729627	=	0.504947	0.637945	-0.257942	-0.88495	5.04294	0.246389	0.372172
1002	ENSMUSG00000018446	C1qbp	= = =	= = =	T0	5743	0.202903	0.521725	0.799839	=	-0.997246	0.00298248	0.0190288	=	0.211579	0.581404	0.806734	=	0.293551	0.496454	-0.500792	-0.289213	7.95634	0.01171	0.0405234
1003	ENSMUSG00000018449	Rpain	= = ↘	= = down	T-01	263	-0.451038	0.488384	0.778998	=	1.23706	0.0677658	0.190316	=	-2.75199	0.00291375	0.0476167	↘	0.407743	-0.0432946	1.19377	-1.55822	5.19447	0.0170047	0.0535941
1004	ENSMUSG00000018451	6330403K07Rik	= ↗ =	= up =	T 03	424	-0.562521	0.0715511	0.319131	=	1.33341	6.3935e-05	0.000920709	↗	-0.217514	0.562199	0.796334	=	-0.190436	-0.752957	0.580454	0.362939	7.96555	0.000400695	0.00285979
1005	ENSMUSG00000018474	Chd3	= = =	= = =	T0	5743	0.592217	0.108693	0.393756	=	-0.083413	0.824482	0.910653	=	0.442005	0.315324	0.610213	=	-0.512957	0.0792595	-0.00415357	0.437852	7.4135	0.15105	0.264867
1006	ENSMUSG00000018476	Kdm6b	= = =	= = =	T0	5743	0.380296	0.508983	0.794068	=	0.118191	0.84129	0.920886	=	-1.87631	0.0158407	0.121261	=	0.12476	0.505056	0.623248	-1.25306	5.55608	0.0948471	0.188672
1007	ENSMUSG00000018481	Appbp2	= = =	= = =	T0	5743	0.191864	0.677971	0.879911	=	-0.552742	0.247642	0.448962	=	0.884941	0.109586	0.360134	=	-0.0887621	0.103102	-0.44964	0.4353	6.41212	0.423871	0.54637
1008	ENSMUSG00000018501	Ncor1	= = =	= = =	T0	5743	0.925465	0.00865105	0.100138	=	-0.325174	0.359683	0.566905	=	1.03067	0.0128911	0.107816	=	-0.78918	0.136285	-0.188889	0.841784	7.36326	0.000863537	0.00521074
1009	ENSMUSG00000018509	Cenpv	↗ ↗ ↘	up up down	T 11	2	1.95875	0.00506989	0.0740212	↗	2.31135	0.00130502	0.0100278	↗	-2.89438	0.00199231	0.0390858	↘	-1.90114	0.0576094	2.36895	-0.525422	5.50544	8.90982e-08	2.53914e-06
1010	ENSMUSG00000018537	Pcgf2	= ↗ ↘	= up down	T 02	36	-0.097001	0.883376	0.960222	=	1.89506	0.00719782	0.0365836	↗	-2.75803	0.00311461	0.0492904	↘	-0.185272	-0.282273	1.61279	-1.14524	4.40031	0.00170365	0.00903793
1011	ENSMUSG00000018541	Cwc25	= = =	= = =	T0	5743	0.142862	0.85194	0.947474	=	0.596153	0.449067	0.643267	=	-0.712754	0.455487	0.725528	=	-0.227034	-0.0841726	0.51198	-0.200774	4.47911	0.752601	0.821742
1012	ENSMUSG00000018547	Pip4k2b	= = =	= = =	T0	5743	-0.745097	0.281975	0.613172	=	1.09438	0.124638	0.287637	=	0.762406	0.345037	0.640986	=	-0.17897	-0.924068	0.170316	0.932722	5.04272	0.13762	0.247732
1013	ENSMUSG00000018548	Trim37	= = =	= = =	T0	5743	0.752822	0.25802	0.589491	=	1.25333	0.069813	0.194318	=	-0.992781	0.23413	0.530877	=	-0.943087	-0.190266	1.06307	0.0702862	5.58386	0.0259531	0.0734745
1014	ENSMUSG00000018559	Ctdnep1	= = =	= = =	T0	5743	-0.446358	0.479094	0.774008	=	0.564015	0.382929	0.587708	=	-0.699527	0.372282	0.66489	=	0.227643	-0.218715	0.3453	-0.354227	5.36128	0.717727	0.794626
1015	ENSMUSG00000018565	Elp5	= = =	= = =	T0	5743	-0.133477	0.729407	0.902676	=	0.00856672	0.982726	0.993484	=	0.358986	0.438622	0.715071	=	0.00607805	-0.127399	-0.118832	0.240154	6.41851	0.851583	0.894397
1016	ENSMUSG00000018567	Gabarap	= = =	= = =	T0	5743	-0.0671293	0.727147	0.902096	=	-0.0173713	0.929838	0.967357	=	-0.662129	0.00667843	0.0754614	=	0.224565	0.157436	0.140064	-0.522065	8.83458	0.0160796	0.051518
1017	ENSMUSG00000018572	Phf23	= = =	= = =	T0	5743	1.15404	0.0720173	0.319699	=	-0.250451	0.698912	0.832707	=	-0.257108	0.739922	0.897632	=	-0.676028	0.478012	0.227561	-0.0295462	5.1215	0.323377	0.449277
1018	ENSMUSG00000018574	Acadvl	= = =	= = =	T0	5743	-0.0157667	0.982521	0.995964	=	0.640974	0.386752	0.591305	=	-2.02354	0.0379622	0.203652	=	0.197224	0.181457	0.822431	-1.20111	4.57391	0.216505	0.340983
1019	ENSMUSG00000018583	G3bp1	= ↘ =	= down =	T-03	544	0.516201	0.11313	0.401818	=	-1.41836	6.036e-05	0.000881733	↘	0.503708	0.198687	0.491692	=	0.196102	0.712304	-0.706057	-0.202349	7.45416	0.000627084	0.00405185
1020	ENSMUSG00000018585	Atox1	= ↘ =	= down =	T-03	544	0.684229	0.00975338	0.10705	=	-1.72677	7.91526e-09	7.30543e-07	↘	-0.580275	0.077792	0.301444	=	0.495282	1.17951	-0.547259	-1.12753	7.93791	2.89046e-11	2.37135e-09
1021	ENSMUSG00000018593	Sparc	= ↘ =	= down =	T-03	544	0.787351	0.0167768	0.150399	=	-1.34009	0.000136209	0.00170461	↘	0.229759	0.559047	0.794224	=	0.022092	0.809443	-0.530647	-0.300888	8.41522	0.000652589	0.00416693
1022	ENSMUSG00000018604	Tbx3	= ↘ ↗	= down up	T-02	149	-1.42918	0.0226306	0.175566	=	-2.41669	0.000574195	0.00537283	↘	2.16734	0.0048709	0.0646301	↗	1.7384	0.309214	-2.10748	0.0598655	5.01319	3.29446e-06	5.13784e-05
1023	ENSMUSG00000018651	Tada2a	= = =	= = =	T0	5743	0.64807	0.378102	0.697625	=	0.873955	0.248205	0.449264	=	-1.12964	0.225804	0.5228	=	-0.640619	0.00745065	0.881405	-0.248237	4.89228	0.200724	0.32302
1024	ENSMUSG00000018666	Cbx1	= = =	= = =	T0	5743	-0.363856	0.196531	0.525248	=	-0.278358	0.334232	0.542058	=	-0.653649	0.0640055	0.271322	=	0.575483	0.211627	-0.0667307	-0.72038	7.85499	0.00279737	0.01331
1025	ENSMUSG00000018669	Cdk5rap3	= = =	= = =	T0	5743	-0.779803	0.230045	0.563798	=	0.837002	0.207797	0.400921	=	-1.96532	0.0235693	0.155888	=	0.657682	-0.122121	0.714881	-1.25044	5.00325	0.0865968	0.177163
1026	ENSMUSG00000018672	Copz2	= = =	= = =	T0	5743	0.802243	0.256737	0.588886	=	-0.30105	0.676368	0.81675	=	-1.8395	0.0542916	0.248007	=	0.00871647	0.81096	0.50991	-1.32959	4.2316	0.144026	0.255077
1027	ENSMUSG00000018677	Slc25a39	= = =	= = =	T0	5743	0.58824	0.254571	0.588243	=	0.250551	0.635004	0.787765	=	-1.76331	0.0105771	0.0962004	=	-0.125629	0.462611	0.713162	-1.05014	5.97388	0.0480453	0.115742
1028	ENSMUSG00000018697	Aatf	= = =	= = =	T0	5743	0.348318	0.630284	0.857913	=	1.50152	0.046802	0.147336	=	-0.525715	0.550093	0.788538	=	-0.880568	-0.53225	0.969267	0.443551	4.65909	0.0462362	0.112603
1029	ENSMUSG00000018707	Dync1h1	= = ↗	= = up	T 01	232	-0.753463	0.045508	0.252643	=	0.669926	0.080816	0.214436	=	1.48234	0.00087091	0.0238971	↗	-0.14045	-0.893913	-0.223987	1.25835	7.00037	2.25038e-05	0.00026191
1030	ENSMUSG00000018736	Ndel1	= = =	= = =	T0	5743	-0.76872	0.240763	0.575319	=	0.282912	0.671207	0.814077	=	0.0934266	0.905067	0.965453	=	0.411727	-0.356993	-0.0740805	0.0193461	5.27373	0.686637	0.770925
1031	ENSMUSG00000018750	Zbtb4	= = ↗	= = up	T 01	232	0.822483	0.266934	0.597256	=	-0.515161	0.496313	0.683345	=	2.25695	0.00967309	0.091909	↗	-0.923518	-0.101035	-0.616196	1.64075	4.31144	0.0094552	0.034253
1032	ENSMUSG00000018761	Mpdu1	= = =	= = =	T0	5743	-0.10912	0.86379	0.950865	=	-0.129907	0.842312	0.921879	=	-0.127416	0.869735	0.951064	=	0.178647	0.0695273	-0.0603794	-0.187795	5.44355	0.962991	0.97536
1033	ENSMUSG00000018765	Fxr2	↘ ↗ =	down up =	T-06	264	-2.16147	0.00142303	0.0331171	↘	3.83708	3.26611e-07	1.36038e-05	↗	-0.838512	0.265098	0.561587	=	-0.0878099	-2.24928	1.5878	0.749289	4.16347	3.38602e-06	5.24834e-05
1034	ENSMUSG00000018770	Atp5g3	= = =	= = =	T0	5743	0.042936	0.859718	0.950233	=	0.417869	0.096405	0.241146	=	-0.326703	0.274858	0.572555	=	-0.159461	-0.116525	0.301344	-0.0253587	9.57073	0.222627	0.347525
1035	ENSMUSG00000018800	Abca5	= = =	= = =	T0	5743	-0.417106	0.589729	0.836788	=	1.78138	0.0282202	0.10106	=	0.343366	0.70262	0.879168	=	-0.663702	-1.08081	0.700572	1.04394	4.5362	0.0356645	0.0933277
1036	ENSMUSG00000018821	Avpi1	↗ = =	up = =	T 09	151	2.11939	0.00187401	0.0402665	↗	-1.58535	0.0209304	0.0804527	=	-1.5771	0.0691128	0.281794	=	-0.402595	1.7168	0.131448	-1.44565	4.56214	0.000501823	0.00340502
1037	ENSMUSG00000018846	Pank3	= = =	= = =	T0	5743	0.68579	0.185015	0.511214	=	-1.06444	0.0488091	0.151872	=	0.663882	0.282907	0.57966	=	-0.148092	0.537698	-0.526744	0.137138	6.50151	0.233674	0.359587
1038	ENSMUSG00000018848	Rars	= ↘ =	= down =	T-03	544	1.32008	0.0387365	0.232019	=	-1.96382	0.00397965	0.0237318	↘	0.226127	0.768589	0.907287	=	-0.064682	1.2554	-0.708421	-0.482294	5.13251	0.0118045	0.0407808
1039	ENSMUSG00000018849	Wwc1	= = ↗	= = up	T 01	232	0.540919	0.423014	0.733345	=	-1.23151	0.0827815	0.218154	=	2.13683	0.0084668	0.0860781	↗	-0.324143	0.216776	-1.01473	1.1221	4.90151	0.0523603	0.123569
1040	ENSMUSG00000018858	Mrpl58	= = =	= = =	T0	5743	-0.720603	0.0860662	0.352961	=	0.386956	0.363575	0.5704	=	0.436349	0.37841	0.669013	=	0.237887	-0.482716	-0.0957603	0.340589	6.57434	0.270967	0.395968
1041	ENSMUSG00000018865	Sult4a1	= = =	= = =	T0	5743	-0.314507	0.632864	0.859265	=	1.27825	0.0624153	0.180195	=	-0.858058	0.295222	0.591237	=	-0.188732	-0.503239	0.775014	-0.0830436	4.14115	0.237615	0.363242
1042	ENSMUSG00000018882	Mrpl45	= = =	= = =	T0	5743	-0.624859	0.225166	0.558925	=	-1.14413	0.0338516	0.115668	=	0.549231	0.373876	0.665489	=	0.903401	0.278542	-0.865588	-0.316356	6.01175	0.0085112	0.0315941
1043	ENSMUSG00000018906	P4ha2	= ↘ =	= down =	T-03	544	1.06245	0.150961	0.467801	=	-2.81757	0.000772932	0.00671418	↘	1.82124	0.0422534	0.216519	=	0.156637	1.21908	-1.59848	0.222761	4.43844	0.00900513	0.0329904
1044	ENSMUSG00000018921	Pelp1	= = =	= = =	T0	5743	0.496947	0.435674	0.744017	=	-1.19948	0.0735737	0.201065	=	-1.51843	0.0768057	0.299291	=	0.60664	1.10359	-0.0958963	-1.61433	4.2457	0.0167795	0.0531498
1045	ENSMUSG00000018923	Med11	= ↘ =	= down =	T-03	544	0.281688	0.643442	0.863237	=	-1.83112	0.00554838	0.0304075	↘	1.23669	0.090997	0.327605	=	0.395124	0.676811	-1.15431	0.0823755	5.60432	0.0412976	0.103739
1046	ENSMUSG00000018931	Natd1	= = =	= = =	T0	5743	1.58228	0.0223425	0.174319	=	-0.220423	0.748536	0.864809	=	-0.809437	0.338421	0.635381	=	-0.874138	0.70814	0.487718	-0.32172	4.62585	0.100254	0.196872
1047	ENSMUSG00000018932	Map2k3	= = =	= = =	T0	5743	0.322888	0.632491	0.858902	=	-1.37734	0.0543324	0.164228	=	0.544473	0.505827	0.761239	=	0.310387	0.633275	-0.744067	-0.199594	5.11303	0.248727	0.3744
1048	ENSMUSG00000018965	Ywhah	= = =	= = =	T0	5743	-0.262329	0.686375	0.882943	=	-0.125994	0.850007	0.926064	=	-0.100053	0.899481	0.963416	=	0.284757	0.0224281	-0.103566	-0.203619	5.09426	0.906778	0.933678
1049	ENSMUSG00000018974	Sart3	= ↗ ↘	= up down	T 02	36	0.462139	0.474293	0.770206	=	1.87079	0.00659407	0.0342655	↗	-3.3453	0.000451772	0.0170869	↘	-0.445671	0.0164681	1.88725	-1.45805	5.43588	8.99933e-05	0.000845001
1050	ENSMUSG00000018999	Slc35b4	= = =	= = =	T0	5743	-1.75799	0.025102	0.186219	=	0.10878	0.88976	0.946017	=	0.809281	0.367993	0.661102	=	1.06179	-0.696209	-0.587429	0.221852	4.07452	0.0626578	0.140582
1051	ENSMUSG00000019039	Dalrd3	= = =	= = =	T0	5743	-0.137886	0.833145	0.939442	=	0.63163	0.348254	0.555883	=	0.136217	0.862424	0.948748	=	-0.246455	-0.384341	0.247289	0.383507	4.76457	0.664857	0.753028
1052	ENSMUSG00000019054	Fis1	= = =	= = =	T0	5743	-0.234331	0.390072	0.707866	=	0.546174	0.052731	0.160887	=	-0.419395	0.211728	0.508891	=	0.0075102	-0.226821	0.319353	-0.100042	8.05203	0.248826	0.374449
1053	ENSMUSG00000019055	Plod1	= ↘ =	= down =	T-03	544	1.46554	0.0251058	0.186219	=	-3.9813	6.82684e-07	2.53185e-05	↘	0.482562	0.564284	0.797064	=	0.770856	2.2364	-1.74491	-1.26235	4.47189	5.32622e-07	1.11494e-05
1054	ENSMUSG00000019087	Atp6ap1	= = =	= = =	T0	5743	0.120862	0.821266	0.935639	=	-0.153606	0.779865	0.88514	=	1.30303	0.0408822	0.211359	=	-0.339601	-0.218739	-0.372346	0.930686	5.57246	0.12082	0.225535
1055	ENSMUSG00000019124	Scrn1	= ↗ =	= up =	T 03	424	-0.997993	0.0869247	0.353709	=	2.59001	5.38976e-05	0.000811429	↗	-1.09028	0.129882	0.394198	=	-0.273939	-1.27193	1.31808	0.227794	5.6465	0.00031193	0.00234149
1056	ENSMUSG00000019132	BC005537	= = =	= = =	T0	5743	0.840883	0.0822594	0.343289	=	0.380846	0.43878	0.634539	=	-0.46322	0.433492	0.710703	=	-0.70528	0.135603	0.516449	0.0532284	7.03634	0.0943924	0.188028
1057	ENSMUSG00000019139	Isyna1	= = =	= = =	T0	5743	0.160175	0.744891	0.908955	=	-0.743193	0.14647	0.321354	=	-0.391009	0.522373	0.769723	=	0.349217	0.509392	-0.2338	-0.624809	6.43931	0.200817	0.323105
1058	ENSMUSG00000019143	Hars2	= = =	= = =	T0	5743	0.294918	0.685731	0.882943	=	-1.45453	0.0604172	0.176265	=	0.204275	0.819479	0.929323	=	0.45501	0.749928	-0.704607	-0.500331	4.83196	0.201857	0.32415
1059	ENSMUSG00000019158	Tmem160	= = =	= = =	T0	5743	0.248645	0.685102	0.882833	=	0.0450138	0.942952	0.973393	=	-0.985484	0.206887	0.502192	=	0.0373801	0.286025	0.331039	-0.654445	5.42593	0.609395	0.707135
1060	ENSMUSG00000019173	Rab5c	= = =	= = =	T0	5743	1.33701	0.0459996	0.253983	=	-0.754633	0.266572	0.471545	=	-0.17063	0.832204	0.933287	=	-0.582786	0.754227	-0.000405638	-0.171036	4.72684	0.228919	0.354689
1061	ENSMUSG00000019179	Mdh2	= = =	= = =	T0	5743	0.426196	0.130672	0.433669	=	-0.282964	0.327204	0.53558	=	-0.649755	0.0656169	0.274853	=	-0.0157263	0.41047	0.127506	-0.522249	7.95467	0.0664546	0.146295
1062	ENSMUSG00000019188	H13	= = =	= = =	T0	5743	-0.69735	0.120141	0.415074	=	0.44101	0.333401	0.541459	=	0.161621	0.762077	0.904778	=	0.262102	-0.435248	0.00576252	0.167383	6.93174	0.456993	0.576351
1063	ENSMUSG00000019189	Rnf145	= = =	= = =	T0	5743	0.839071	0.179937	0.505891	=	-0.276157	0.665053	0.809223	=	-0.447259	0.560816	0.795623	=	-0.37941	0.459661	0.183504	-0.263755	5.58968	0.540302	0.647533
1064	ENSMUSG00000019210	Atp6v1e1	= = =	= = =	T0	5743	-0.193265	0.597327	0.84198	=	0.501879	0.183002	0.370567	=	-0.557156	0.219804	0.517593	=	0.0332986	-0.159967	0.341912	-0.215244	7.06895	0.489306	0.60447
1065	ENSMUSG00000019230	Lhx9	= = =	= = =	T0	5743	1.88221	0.0132756	0.129561	=	1.45651	0.0509709	0.156991	=	0.0484092	0.954571	0.983262	=	-2.15202	-0.269805	1.18671	1.23512	4.45047	0.000156081	0.00132586
1066	ENSMUSG00000019254	Ppp1r12c	= = =	= = =	T0	5743	-0.77798	0.287855	0.617792	=	1.4714	0.0522281	0.15985	=	1.05743	0.206521	0.501603	=	-0.416572	-1.19455	0.276848	1.33428	4.46831	0.020289	0.060987
1067	ENSMUSG00000019261	Map1s	= = =	= = =	T0	5743	0.113274	0.863992	0.950865	=	-0.0144523	0.98301	0.993484	=	-1.23552	0.149224	0.425411	=	0.231151	0.344425	0.329972	-0.905548	4.74927	0.485904	0.60142
1068	ENSMUSG00000019302	Atp6v0a1	= ↗ =	= up =	T 03	424	-1.59966	0.022089	0.174218	=	1.98193	0.00604967	0.0323259	↗	1.08953	0.164107	0.446076	=	-0.063607	-1.66326	0.318669	1.4082	4.98603	0.00244816	0.0120655
1069	ENSMUSG00000019303	Psmc3ip	= = =	= = =	T0	5743	-1.1465	0.10777	0.392866	=	-0.030707	0.96589	0.986135	=	-0.245336	0.77564	0.911158	=	0.936561	-0.209937	-0.240644	-0.48598	5.12955	0.177357	0.296581
1070	ENSMUSG00000019362	D8Ertd738e	= = =	= = =	T0	5743	0.266775	0.345612	0.672402	=	-0.385508	0.186222	0.374727	=	-0.356357	0.307584	0.602644	=	0.0817618	0.348537	-0.036971	-0.393328	7.65148	0.193396	0.314846
1071	ENSMUSG00000019370	Calm3	= ↗ =	= up =	T 03	424	-0.988943	4.83232e-05	0.00357108	=	1.45285	2.34166e-08	1.69812e-06	↗	0.249626	0.366714	0.659972	=	-0.0471219	-1.03606	0.416781	0.666406	8.2018	1.2139e-08	4.56448e-07
1072	ENSMUSG00000019373	Cops3	= = =	= = =	T0	5743	-0.505579	0.215756	0.547786	=	0.129704	0.755182	0.868854	=	-0.372043	0.456676	0.726386	=	0.407343	-0.0982357	0.0314679	-0.340575	6.66342	0.408224	0.531686
1073	ENSMUSG00000019428	Fkbp8	= = =	= = =	T0	5743	0.379422	0.451116	0.753795	=	-0.486785	0.34823	0.555883	=	0.680875	0.258086	0.554477	=	-0.211393	0.168029	-0.318756	0.362119	5.89449	0.601976	0.701369
1074	ENSMUSG00000019432	Ddx39b	= = =	= = =	T0	5743	0.194581	0.417631	0.730247	=	-0.368421	0.137233	0.307733	=	-0.605521	0.0448175	0.223577	=	0.189655	0.384236	0.0158147	-0.589706	8.15044	0.0155611	0.0502733
1075	ENSMUSG00000019433	Gipc1	= = =	= = =	T0	5743	-0.341566	0.570878	0.826059	=	0.368997	0.550129	0.726292	=	-1.96375	0.0160554	0.122099	=	0.562614	0.221048	0.590045	-1.37371	6.07761	0.0907484	0.183123
1076	ENSMUSG00000019461	Plscr3	= = =	= = =	T0	5743	-0.166594	0.794665	0.926936	=	-1.41873	0.0372605	0.124641	=	0.0720438	0.927164	0.973917	=	0.816299	0.649705	-0.769024	-0.69698	5.26763	0.0441851	0.108947
1077	ENSMUSG00000019467	Arhgef25	= ↘ =	= down =	T-03	544	0.360995	0.56455	0.822336	=	-1.8807	0.00598849	0.0321046	↘	0.38481	0.620718	0.830145	=	0.573401	0.934396	-0.946303	-0.561494	5.14959	0.0232235	0.0677254
1078	ENSMUSG00000019471	Cdc37	= = =	= = =	T0	5743	0.103216	0.812966	0.932396	=	-0.509125	0.25891	0.463187	=	-0.0903233	0.865594	0.950188	=	0.199731	0.302947	-0.206178	-0.296501	6.5912	0.541422	0.648493
1079	ENSMUSG00000019478	Rab4a	= = =	= = =	T0	5743	1.28833	0.0601162	0.292549	=	-0.716935	0.302687	0.510569	=	-0.818154	0.336286	0.633569	=	-0.403241	0.885089	0.168153	-0.650001	4.65241	0.164742	0.280864
1080	ENSMUSG00000019494	Cops6	= = =	= = =	T0	5743	0.483387	0.238254	0.573873	=	-0.410648	0.329464	0.537979	=	-0.205481	0.681781	0.866984	=	-0.105846	0.377541	-0.0331072	-0.238588	6.74725	0.536446	0.643671
1081	ENSMUSG00000019505	Ubb	= = =	= = =	T0	5743	-0.17675	0.283132	0.61368	=	0.844522	2.37436e-06	7.08991e-05	=	-0.497003	0.0155928	0.120301	=	-0.165448	-0.342198	0.502324	0.00532102	9.39634	8.6157e-06	0.000118204
1082	ENSMUSG00000019518	Ap4m1	= = =	= = =	T0	5743	0.956928	0.153508	0.47033	=	0.232895	0.731505	0.854385	=	-0.722242	0.383646	0.672996	=	-0.653582	0.303345	0.53624	-0.186003	4.52143	0.313988	0.440146
1083	ENSMUSG00000019528	Gyg	= = =	= = =	T0	5743	0.97831	0.171642	0.49465	=	0.974656	0.182586	0.370001	=	-0.64804	0.459	0.727959	=	-1.05905	-0.0807402	0.893915	0.245875	4.83635	0.0625015	0.140404
1084	ENSMUSG00000019539	Rcn3	= ↘ =	= down =	T-03	544	0.254789	0.599404	0.842859	=	-2.06214	0.000138124	0.00172326	↘	-0.324756	0.598223	0.817975	=	0.921169	1.17596	-0.886186	-1.21094	6.71529	3.03519e-05	0.0003391
1085	ENSMUSG00000019558	Slc6a8	= = =	= = =	T0	5743	1.83609	0.0107849	0.11259	=	-1.80276	0.0156661	0.064589	=	-0.321152	0.711623	0.883492	=	-0.395397	1.44069	-0.36207	-0.683222	4.46866	0.0107449	0.0379106
1086	ENSMUSG00000019578	Ubxn6	= = =	= = =	T0	5743	-0.641877	0.241043	0.57581	=	0.791163	0.158657	0.339257	=	-0.0799401	0.903143	0.96474	=	0.105811	-0.536066	0.255097	0.175157	5.99577	0.514203	0.625071
1087	ENSMUSG00000019579	Mydgf	= = =	= = =	T0	5743	0.761721	0.0479174	0.259935	=	-1.035	0.010002	0.0462358	=	-0.343861	0.466121	0.730668	=	0.032176	0.793897	-0.241106	-0.584967	6.99747	0.0109761	0.0384755
1088	ENSMUSG00000019590	Cyb561	= = =	= = =	T0	5743	-0.597621	0.390164	0.707866	=	0.328106	0.644029	0.793267	=	-0.246123	0.771145	0.908652	=	0.345693	-0.251927	0.0761786	-0.169944	3.98379	0.833492	0.881232
1089	ENSMUSG00000019647	Sema6a	= = =	= = =	T0	5743	-1.02238	0.0720719	0.319699	=	-0.163437	0.775407	0.882424	=	1.28109	0.0532031	0.24522	=	0.52823	-0.494148	-0.657585	0.623503	6.18367	0.0681315	0.148794
1090	ENSMUSG00000019659	Ccdc12	= = =	= = =	T0	5743	0.528209	0.415246	0.727957	=	-0.611511	0.360542	0.567191	=	0.703243	0.363461	0.656647	=	-0.266212	0.261997	-0.349514	0.353729	5.48372	0.678585	0.76495
1091	ENSMUSG00000019689	Fmc1	= ↗ =	= up =	T 03	424	-0.954726	0.023642	0.180981	=	1.37951	0.0016751	0.0121801	↗	0.0402527	0.935169	0.976027	=	0.016227	-0.938499	0.44101	0.481262	6.36167	0.00907524	0.0332173
1092	ENSMUSG00000019699	Akt3	= ↗ =	= up =	T 03	424	-1.54523	0.0140659	0.133931	=	2.2295	0.000732991	0.00644302	↗	0.274979	0.699461	0.87765	=	-0.02457	-1.5698	0.659697	0.934676	5.831	0.0028145	0.013368
1093	ENSMUSG00000019710	Mrpl24	= = =	= = =	T0	5743	0.163487	0.704854	0.890848	=	-0.057656	0.896467	0.949366	=	-0.78032	0.152029	0.42919	=	0.101293	0.26478	0.207124	-0.573196	6.41619	0.458343	0.577694
1094	ENSMUSG00000019715	Gle1	= = =	= = =	T0	5743	-0.473442	0.459896	0.760438	=	0.172184	0.792436	0.892388	=	0.664721	0.381562	0.671079	=	0.102809	-0.370633	-0.198449	0.466273	5.75749	0.693271	0.776226
1095	ENSMUSG00000019726	Lyst	= = ↗	= = up	T 01	232	1.00699	0.202626	0.533239	=	-0.628732	0.436157	0.632245	=	2.69641	0.00419344	0.0591119	↗	-1.11497	-0.107989	-0.736721	1.95969	4.89009	0.00215466	0.01089
1096	ENSMUSG00000019731	Slc35e1	= = =	= = =	T0	5743	-0.334905	0.672458	0.87723	=	0.601954	0.458877	0.6514	=	-0.430685	0.657799	0.851194	=	0.0578729	-0.277032	0.324922	-0.105763	4.47358	0.898526	0.927769
1097	ENSMUSG00000019738	Polr2i	= = =	= = =	T0	5743	-0.0775464	0.807081	0.931524	=	0.345608	0.290125	0.49692	=	-0.612166	0.12284	0.382062	=	0.0383974	-0.0391491	0.306459	-0.305707	7.13341	0.443534	0.564991
1098	ENSMUSG00000019761	Krt10	= = =	= = =	T0	5743	0.694274	0.197212	0.526167	=	-0.936856	0.0937349	0.236948	=	-0.72524	0.284382	0.580921	=	0.129032	0.823307	-0.11355	-0.83879	6.23389	0.0863148	0.176676
1099	ENSMUSG00000019773	Fbxo5	= = =	= = =	T0	5743	-0.00333902	0.995701	0.998787	=	-1.33972	0.0414883	0.134628	=	-0.462157	0.554636	0.791835	=	0.787906	0.784567	-0.555158	-1.01731	5.3872	0.0304623	0.0827198
1100	ENSMUSG00000019775	Rgs17	= ↗ =	= up =	T 03	424	-1.28502	0.0636397	0.299146	=	2.79117	0.000210847	0.00241537	↗	1.65774	0.0334194	0.191015	=	-0.846252	-2.13128	0.659892	2.31763	5.24534	4.63241e-07	9.95356e-06
1101	ENSMUSG00000019777	Hdac2	= = =	= = =	T0	5743	0.21912	0.51341	0.795763	=	0.667432	0.0549207	0.165148	=	-0.385908	0.349221	0.644574	=	-0.401579	-0.182459	0.484973	0.0990647	7.26028	0.0536411	0.125808
1102	ENSMUSG00000019782	Rwdd1	= = =	= = =	T0	5743	0.275202	0.628408	0.857332	=	0.134766	0.817213	0.905883	=	-0.542708	0.442067	0.717807	=	-0.138108	0.137094	0.271861	-0.270847	6.3006	0.828581	0.87741
1103	ENSMUSG00000019789	Hey2	= ↘ =	= down =	T-03	544	-0.656472	0.367666	0.688999	=	-2.22172	0.00636247	0.0334256	↘	-0.310465	0.75124	0.901188	=	1.68083	1.02436	-1.19736	-1.50783	4.32664	0.000451913	0.00314278
1104	ENSMUSG00000019790	Stxbp5	= = =	= = =	T0	5743	1.53542	0.0321333	0.210512	=	-0.733754	0.307596	0.517032	=	1.45979	0.0764779	0.298631	=	-1.14963	0.385784	-0.34797	1.11182	4.31741	0.0323305	0.08672
1105	ENSMUSG00000019791	Hint3	= = ↘	= = down	T-01	263	-0.547334	0.470313	0.767608	=	1.57997	0.0466149	0.146975	=	-2.77117	0.00941957	0.0910783	↘	0.313307	-0.234026	1.34595	-1.42523	5.03231	0.0308403	0.0835228
1106	ENSMUSG00000019792	Trmt11	= = =	= = =	T0	5743	-0.465525	0.528443	0.805195	=	0.398694	0.597687	0.762194	=	-0.563403	0.537126	0.778468	=	0.290648	-0.174877	0.223816	-0.339587	5.35991	0.851874	0.894397
1107	ENSMUSG00000019794	Katna1	= = =	= = =	T0	5743	-0.0934014	0.878704	0.957451	=	-0.025324	0.967838	0.986689	=	0.526839	0.471703	0.734222	=	-0.0489968	-0.142398	-0.167722	0.359117	5.4098	0.889395	0.920916
1108	ENSMUSG00000019795	Pcmt1	= = =	= = =	T0	5743	-0.394601	0.414361	0.727583	=	0.0226412	0.963446	0.985043	=	-0.898615	0.141961	0.415648	=	0.509284	0.114683	0.137324	-0.76129	6.39877	0.229345	0.354943
1109	ENSMUSG00000019796	Lrp11	↗ = =	up = =	T 09	151	2.43747	0.00147658	0.0340705	↗	-0.00566254	0.993779	0.996531	=	0.253919	0.766212	0.906244	=	-1.88875	0.548719	0.543057	0.796976	4.29638	0.00510205	0.0211315
1110	ENSMUSG00000019797	1700021F05Rik	= = =	= = =	T0	5743	-0.288059	0.571888	0.82611	=	0.383646	0.462802	0.655428	=	-0.658402	0.29952	0.595754	=	0.188821	-0.0992373	0.284409	-0.373993	5.76114	0.703322	0.783806
1111	ENSMUSG00000019802	Sec63	= = =	= = =	T0	5743	0.0770961	0.889966	0.963388	=	-0.601981	0.297155	0.50481	=	1.36651	0.0399064	0.209786	=	-0.0984582	-0.0213622	-0.623343	0.743163	6.13396	0.229206	0.354805
1112	ENSMUSG00000019804	Snx3	= = =	= = =	T0	5743	0.336457	0.445647	0.75001	=	0.105262	0.815873	0.905047	=	-0.578497	0.291882	0.588002	=	-0.160349	0.176108	0.281369	-0.297128	6.98616	0.620168	0.71589
1113	ENSMUSG00000019806	Aig1	= = =	= = =	T0	5743	-0.663691	0.392998	0.709634	=	1.24055	0.122539	0.284114	=	1.45343	0.106831	0.355905	=	-0.485864	-1.14956	0.0909928	1.54443	4.96518	0.0181955	0.0564707
1114	ENSMUSG00000019809	Pex3	↘ ↗ =	down up =	T-06	264	-2.733	0.00108991	0.0277501	↘	2.89206	0.000697485	0.00621159	↗	-1.05691	0.260189	0.555974	=	0.86795	-1.86505	1.02701	-0.0299041	4.67343	0.0047263	0.0199922
1115	ENSMUSG00000019813	Cep57l1	= = =	= = =	T0	5743	0.000167002	0.999826	0.999826	=	-1.78725	0.0217122	0.0829026	=	0.30898	0.730955	0.892218	=	0.816254	0.816421	-0.970827	-0.661847	4.24199	0.0462777	0.11265
1116	ENSMUSG00000019814	Ltv1	= = =	= = =	T0	5743	-0.0203605	0.97599	0.993744	=	-0.433735	0.534103	0.713015	=	-1.37176	0.123004	0.382188	=	0.575078	0.554718	0.120983	-1.25078	5.02237	0.201906	0.32415
1117	ENSMUSG00000019817	Plagl1	= = =	= = =	T0	5743	1.4078	0.0209742	0.169492	=	-0.93359	0.131314	0.298246	=	-1.87659	0.0205581	0.142956	=	-0.119908	1.28789	0.354301	-1.52228	6.02761	0.00437852	0.0188061
1118	ENSMUSG00000019818	Cd164	= = =	= = =	T0	5743	0.332117	0.508081	0.793394	=	-0.507288	0.327081	0.535559	=	-1.04773	0.104119	0.350632	=	0.266489	0.598606	0.0913181	-0.956413	6.74244	0.129887	0.23728
1119	ENSMUSG00000019820	Utrn	= ↘ =	= down =	T-03	544	-0.0951536	0.868334	0.952256	=	-2.17585	0.000648515	0.00590623	↘	1.67426	0.0161935	0.122881	=	0.740726	0.645573	-1.53028	0.143979	5.997	0.00256459	0.0125404
1120	ENSMUSG00000019822	Smpd2	= = =	= = =	T0	5743	-0.325157	0.651955	0.86569	=	-0.2015	0.786031	0.888414	=	0.745957	0.385423	0.67475	=	0.158129	-0.167029	-0.368529	0.377428	4.45014	0.805853	0.859619
1121	ENSMUSG00000019831	Wasf1	= = =	= = =	T0	5743	-0.338486	0.615573	0.849602	=	1.27049	0.0705275	0.19537	=	-1.67224	0.0587501	0.259266	=	0.0366783	-0.301808	0.968686	-0.703557	4.8896	0.135119	0.244495
1122	ENSMUSG00000019837	Gtf3c6	= = =	= = =	T0	5743	-0.435391	0.315848	0.646175	=	-0.889071	0.0490714	0.152412	=	-0.330532	0.537011	0.77844	=	0.853712	0.418321	-0.47075	-0.801282	6.80927	0.00334448	0.0152286
1123	ENSMUSG00000019841	Rev3l	= = ↗	= = up	T 01	232	-0.578497	0.240087	0.575134	=	0.493499	0.326387	0.535364	=	1.89012	0.00124888	0.0298335	↗	-0.285406	-0.863903	-0.370404	1.51971	7.12799	0.0001732	0.00144725
1124	ENSMUSG00000019843	Fyn	= ↗ =	= up =	T 03	424	-0.312425	0.593139	0.839198	=	1.62613	0.00863891	0.0415861	↗	0.556236	0.418785	0.700303	=	-0.717807	-1.03023	0.595901	1.15214	5.97491	0.00238279	0.0118078
1125	ENSMUSG00000019846	Lama4	= ↘ ↗	= down up	T-02	149	0.772199	0.261138	0.591346	=	-2.28896	0.00267586	0.0175476	↘	2.43633	0.00373719	0.0551881	↗	-0.0437541	0.728445	-1.56051	0.87582	5.19313	0.0133852	0.0448493
1126	ENSMUSG00000019849	Prep	= = =	= = =	T0	5743	-0.801617	0.245953	0.580369	=	-0.0827416	0.906213	0.955134	=	-0.108394	0.896772	0.962037	=	0.669682	-0.131935	-0.214676	-0.323071	5.50527	0.45211	0.572147
1127	ENSMUSG00000019851	Perp	= ↘ =	= down =	T-03	544	1.55533	0.0141106	0.134199	=	-6.61031	2.37127e-12	6.6412e-10	↘	1.55701	0.0647907	0.273326	=	1.74941	3.30473	-3.30557	-1.74857	6.48415	3.03328e-13	4.10604e-11
1128	ENSMUSG00000019852	Arfgef3	= = ↗	= = up	T 01	232	0.698981	0.346426	0.672805	=	0.0276942	0.970805	0.988203	=	2.59616	0.0034822	0.0523623	↗	-1.18712	-0.488141	-0.460447	2.13571	5.20396	0.000298673	0.00226501
1129	ENSMUSG00000019853	Hebp2	= = =	= = =	T0	5743	-0.587727	0.415046	0.727872	=	0.134878	0.854858	0.928353	=	-0.367407	0.678871	0.864703	=	0.465208	-0.122519	0.0123588	-0.355048	4.00349	0.755755	0.823845
1130	ENSMUSG00000019854	Reps1	= = =	= = =	T0	5743	0.294836	0.646404	0.864058	=	-0.872507	0.192567	0.383247	=	1.20108	0.117331	0.374151	=	-0.0851421	0.209694	-0.662814	0.538262	4.70872	0.422166	0.544691
1131	ENSMUSG00000019857	Asf1a	= = ↘	= = down	T-01	263	-0.0260084	0.966957	0.991118	=	0.417262	0.517798	0.701745	=	-2.62297	0.00335644	0.051339	↘	0.466618	0.44061	0.857872	-1.7651	5.81246	0.0330409	0.0882467
1132	ENSMUSG00000019861	Gopc	= = =	= = =	T0	5743	1.56122	0.0524699	0.273701	=	-1.02815	0.207584	0.400777	=	0.0232806	0.980626	0.992041	=	-0.66266	0.89856	-0.12959	-0.10631	4.20266	0.23858	0.36418
1133	ENSMUSG00000019868	Vta1	= = =	= = =	T0	5743	0.117065	0.824844	0.937075	=	0.599524	0.271679	0.476582	=	-0.527673	0.42028	0.701554	=	-0.255642	-0.138577	0.460946	-0.0667269	6.49808	0.532488	0.640073
1134	ENSMUSG00000019873	Reep3	= = =	= = =	T0	5743	0.144168	0.821371	0.935639	=	0.833057	0.206923	0.400463	=	-1.52162	0.0684806	0.280111	=	-0.14425	-8.24732e-05	0.832974	-0.688642	5.5198	0.208691	0.331831
1135	ENSMUSG00000019874	Fabp7	↘ ↗ ↗	down up up	T-05	23	-3.4062	8.55005e-08	3.01928e-05	↘	4.77281	1.53504e-11	3.04087e-09	↗	1.92381	0.00189174	0.038363	↗	-0.312708	-3.71891	1.0539	2.97771	9.71905	1.53742e-15	4.16231e-13
1136	ENSMUSG00000019877	Serinc1	= = ↗	= = up	T 01	232	-0.831837	0.0181219	0.157586	=	0.937139	0.0094329	0.0443368	=	1.23763	0.00269019	0.0453681	↗	-0.1541	-0.985937	-0.0487985	1.18884	7.34777	6.62554e-06	9.27804e-05
1137	ENSMUSG00000019878	Hsf2	= = =	= = =	T0	5743	-1.49336	0.0114812	0.117296	=	1.42339	0.0175129	0.0702419	=	-0.321401	0.641298	0.842143	=	0.488671	-1.00469	0.418708	0.0973075	5.73433	0.0634993	0.141882
1138	ENSMUSG00000019880	Rspo3	= = =	= = =	T0	5743	-0.577328	0.354263	0.680218	=	-0.192398	0.76288	0.873939	=	0.557915	0.452377	0.723801	=	0.389716	-0.187612	-0.38001	0.177905	5.42692	0.608925	0.707135
1139	ENSMUSG00000019883	Echdc1	= ↘ =	= down =	T-03	544	1.15049	0.0860653	0.352961	=	-3.50148	1.44977e-05	0.000286498	↘	1.71291	0.0430869	0.21831	=	0.459641	1.61013	-1.89134	-0.178433	3.97808	0.000159239	0.00135004
1140	ENSMUSG00000019889	Ptprk	= = =	= = =	T0	5743	0.389774	0.597458	0.842019	=	-1.47394	0.0601958	0.175867	=	2.20287	0.0132184	0.109808	=	-0.10608	0.283694	-1.19024	1.01263	5.4816	0.0901191	0.182212
1141	ENSMUSG00000019890	Nts	= = =	= = =	T0	5743	0.578429	0.461637	0.761195	=	-0.185332	0.817775	0.906282	=	-0.884766	0.373522	0.665162	=	-0.119964	0.458465	0.273133	-0.611633	4.83813	0.701255	0.782147
1142	ENSMUSG00000019897	Ccdc59	= = ↘	= = down	T-01	263	-0.593873	0.219923	0.553372	=	0.27582	0.575693	0.746395	=	-2.72873	0.000101248	0.00691041	↘	0.989677	0.395804	0.671624	-2.05711	6.23034	0.000317971	0.00237368
1143	ENSMUSG00000019899	Lama2	= = =	= = =	T0	5743	-1.0773	0.162971	0.48335	=	1.52852	0.0544564	0.164246	=	-1.20692	0.208354	0.504567	=	0.345447	-0.731856	0.796663	-0.410254	4.31035	0.221121	0.346039
1144	ENSMUSG00000019907	Ppp1r12a	= = =	= = =	T0	5743	0.481073	0.31824	0.648029	=	-0.154379	0.754436	0.86866	=	0.358555	0.534945	0.777389	=	-0.373254	0.107819	-0.04656	0.311995	6.33593	0.628254	0.723271
1145	ENSMUSG00000019916	P4ha1	= ↘ =	= down =	T-03	544	1.13909	0.0908896	0.361865	=	-3.1566	5.16847e-05	0.000789065	↘	1.68204	0.0385849	0.205837	=	0.303475	1.44256	-1.71404	-0.0319996	5.60801	0.00064271	0.00412004
1146	ENSMUSG00000019917	Sept10	= = =	= = =	T0	5743	0.348625	0.60519	0.844775	=	-1.25008	0.0788965	0.211238	=	-2.08106	0.0286444	0.176326	=	0.883834	1.23246	-0.0176187	-2.09868	4.38844	0.00613649	0.0245158
1147	ENSMUSG00000019920	Lims1	= = =	= = =	T0	5743	0.0472344	0.9344	0.979047	=	-0.079566	0.892566	0.947141	=	-1.78143	0.0210492	0.14476	=	0.449715	0.496949	0.417383	-1.36405	6.55534	0.0909742	0.183257
1148	ENSMUSG00000019923	Zwint	= = =	= = =	T0	5743	0.166226	0.68797	0.882943	=	0.409349	0.336476	0.54421	=	0.566529	0.251993	0.54755	=	-0.470977	-0.30475	0.104599	0.671128	6.81236	0.0850341	0.174907
1149	ENSMUSG00000019927	Ube2d1	= = =	= = =	T0	5743	-0.349915	0.605887	0.8451	=	0.116297	0.866913	0.934452	=	-0.541744	0.519478	0.768535	=	0.339724	-0.0101913	0.106106	-0.435638	5.16052	0.821568	0.872144
1150	ENSMUSG00000019929	Dcn	= = =	= = =	T0	5743	0.567926	0.266745	0.596996	=	0.352273	0.499394	0.685843	=	-0.657146	0.300236	0.595754	=	-0.437794	0.130132	0.482404	-0.174741	7.0825	0.323206	0.449192
1151	ENSMUSG00000019942	Cdk1	= ↘ ↘	= down down	T-04	19	-0.43936	0.286485	0.616543	=	-1.5887	0.000375708	0.00381438	↘	-1.55526	0.00552808	0.0676683	↘	1.51268	1.07332	-0.515374	-2.07063	6.70501	3.81839e-09	1.7423e-07
1152	ENSMUSG00000019943	Atp2b1	= = ↗	= = up	T 01	232	0.0359149	0.923548	0.973957	=	-0.491442	0.20422	0.397668	=	1.35957	0.00262596	0.0448809	↗	-0.121108	-0.085193	-0.576635	0.782936	7.08984	0.0237138	0.0686866
1153	ENSMUSG00000019947	Arid5b	= = =	= = =	T0	5743	0.14536	0.764035	0.913511	=	-0.768664	0.127202	0.291847	=	0.0795089	0.892748	0.960002	=	0.255435	0.400795	-0.367869	-0.28836	6.79313	0.364225	0.489936
1154	ENSMUSG00000019948	Actr6	↗ = =	up = =	T 09	151	2.03582	0.00931269	0.105101	↗	-0.894999	0.247977	0.449093	=	0.310211	0.730554	0.891862	=	-1.15691	0.8789	-0.0160986	0.294113	5.15536	0.0736805	0.15769
1155	ENSMUSG00000019951	Uhrf1bp1l	= = =	= = =	T0	5743	0.6977	0.304355	0.634278	=	-0.825038	0.240022	0.440592	=	-0.086546	0.916778	0.969537	=	-0.0891195	0.60858	-0.216457	-0.303003	5.48911	0.55519	0.6594
1156	ENSMUSG00000019960	Dusp6	↗ = =	up = =	T 09	151	1.76285	0.00475924	0.0711871	↗	-1.61297	0.0119454	0.052901	=	-1.4001	0.0762989	0.298631	=	-0.16563	1.59722	-0.0157453	-1.41585	5.65081	0.000559049	0.00370057
1157	ENSMUSG00000019961	Tmpo	= = =	= = =	T0	5743	0.660199	0.0817492	0.342251	=	-0.980654	0.013301	0.0573634	=	-0.147276	0.750054	0.901188	=	0.0319967	0.692196	-0.288458	-0.435734	7.28428	0.0309166	0.0835624
1158	ENSMUSG00000019966	Kitl	= = =	= = =	T0	5743	0.217313	0.741312	0.907725	=	1.53176	0.0270669	0.0980978	=	1.02075	0.185678	0.476335	=	-1.18405	-0.966736	0.56502	1.58577	5.791	0.000486251	0.00332435
1159	ENSMUSG00000019969	Psen1	= = =	= = =	T0	5743	0.508437	0.481715	0.775518	=	-1.20076	0.114355	0.270549	=	1.38908	0.107922	0.358198	=	-0.128218	0.380219	-0.820542	0.568541	4.51367	0.337079	0.463006
1160	ENSMUSG00000019970	Sgk1	↗ = =	up = =	T 09	151	2.14486	0.00862435	0.100138	↗	-1.3132	0.106941	0.25835	=	1.87097	0.0428588	0.217753	=	-1.41979	0.725071	-0.588125	1.28284	5.09852	0.0103775	0.0368906
1161	ENSMUSG00000019971	Cep290	= = =	= = =	T0	5743	-0.951096	0.149501	0.465052	=	0.722818	0.280881	0.486524	=	1.17224	0.125296	0.385824	=	0.058854	-0.892242	-0.169424	1.00281	5.47558	0.0997522	0.19607
1162	ENSMUSG00000019975	Ikbip	= = =	= = =	T0	5743	0.537044	0.425859	0.735911	=	-1.79665	0.0140079	0.0595978	=	-1.14222	0.214006	0.512278	=	0.7811	1.31814	-0.47851	-1.62073	4.51452	0.00587684	0.0236062
1163	ENSMUSG00000019977	Hbs1l	= = =	= = =	T0	5743	-0.590752	0.389668	0.707866	=	1.3776	0.0542502	0.164163	=	-1.30215	0.136878	0.408452	=	0.0798024	-0.51095	0.866646	-0.435499	5.12778	0.194009	0.315653
1164	ENSMUSG00000019978	Epb41l2	= ↘ =	= down =	T-03	544	-0.246206	0.659536	0.871467	=	-1.72071	0.00457205	0.0265624	↘	1.38497	0.0405439	0.210683	=	0.69877	0.452564	-1.26815	0.116816	5.77191	0.0104533	0.0371197
1165	ENSMUSG00000019979	Apaf1	= = =	= = =	T0	5743	1.21739	0.111355	0.399304	=	-1.64851	0.040596	0.132582	=	0.857854	0.344905	0.640986	=	-0.303252	0.914143	-0.734372	0.123482	4.59559	0.167172	0.283385
1166	ENSMUSG00000019984	Med23	= = =	= = =	T0	5743	0.441999	0.512961	0.795763	=	0.475123	0.493193	0.680664	=	-1.9862	0.0295213	0.179068	=	-0.0725103	0.369489	0.844612	-1.14159	5.08767	0.144179	0.255236
1167	ENSMUSG00000019986	Ahi1	↘ ↗ ↗	down up up	T-05	23	-1.57134	0.00334066	0.0577295	↘	2.47006	1.62655e-05	0.000313796	↗	1.92231	0.00147294	0.0329565	↗	-0.537103	-2.10844	0.361619	2.28393	7.46507	3.71578e-10	2.17119e-08
1168	ENSMUSG00000019998	Stx7	↘ ↗ =	down up =	T-06	264	-2.05221	0.000218397	0.00941857	↘	2.43296	2.43543e-05	0.000435694	↗	-0.00214365	0.997219	0.998694	=	0.323215	-1.729	0.703962	0.701819	6.71366	0.000186048	0.00153254
1169	ENSMUSG00000020009	singr1	= = =	= = =	T0	5743	-0.481277	0.535918	0.809588	=	0.301703	0.704548	0.836477	=	-0.404669	0.672447	0.861725	=	0.311274	-0.170003	0.131699	-0.27297	4.60103	0.897104	0.92689
1170	ENSMUSG00000020015	Cdk17	= = =	= = =	T0	5743	-0.86464	0.227056	0.561038	=	0.809153	0.26769	0.472769	=	1.5665	0.0590909	0.259846	=	-0.147721	-1.01236	-0.203208	1.36329	5.35486	0.0330399	0.0882467
1171	ENSMUSG00000020018	Snrpf	= = ↘	= = down	T-01	263	-0.330885	0.266619	0.596879	=	0.0739611	0.80777	0.900841	=	-1.77611	1.50576e-05	0.00194123	↘	0.65521	0.324325	0.398286	-1.37782	8.2612	2.18903e-05	0.000256927
1172	ENSMUSG00000020022	Ndufa12	↗ = =	up = =	T 09	151	1.00811	0.00313197	0.0556626	↗	-0.707848	0.0409897	0.133434	=	0.161902	0.687405	0.869947	=	-0.442635	0.565476	-0.142372	0.0195302	7.86055	0.0228063	0.0668555
1173	ENSMUSG00000020024	Cep83	= = =	= = =	T0	5743	0.17567	0.817973	0.934136	=	-0.183256	0.815179	0.905047	=	0.690788	0.448177	0.721497	=	-0.212822	-0.0371514	-0.220407	0.470381	4.93727	0.863196	0.901952
1174	ENSMUSG00000020027	Socs2	= = =	= = =	T0	5743	-0.219195	0.715942	0.896251	=	-0.353493	0.568509	0.741042	=	0.719214	0.317256	0.612055	=	0.161339	-0.0578558	-0.411349	0.307865	5.80358	0.733191	0.807126
1175	ENSMUSG00000020029	Nudt4	= = =	= = =	T0	5743	1.09614	0.072804	0.320794	=	-0.515775	0.40567	0.60948	=	-1.59239	0.0464082	0.227537	=	-0.166121	0.930021	0.414246	-1.17815	5.91266	0.0472096	0.11422
1176	ENSMUSG00000020032	Nuak1	= = =	= = =	T0	5743	1.63914	0.0353271	0.222252	=	0.208598	0.787172	0.888784	=	0.337795	0.708509	0.881242	=	-1.41811	0.221038	0.429636	0.767431	5.17019	0.0608494	0.137502
1177	ENSMUSG00000020044	Timp3	= ↘ ↗	= down up	T-02	149	-0.906177	0.148622	0.464229	=	-2.56204	0.00031559	0.00332886	↘	3.37395	2.2362e-05	0.00259464	↗	1.11717	0.210989	-2.35105	1.0229	5.647	3.44326e-05	0.00038153
1178	ENSMUSG00000020048	Hsp90b1	= ↘ ↗	= down up	T-02	149	0.453606	0.0451916	0.251574	=	-1.68326	1.52649e-10	2.17512e-08	↘	1.12942	4.81913e-05	0.00425449	↗	0.219068	0.672674	-1.01058	0.118839	8.3033	4.37249e-09	1.9203e-07
1179	ENSMUSG00000020052	Ascl1	= ↗ ↘	= up down	T 02	36	0.164795	0.810338	0.932199	=	2.38287	0.00130705	0.0100339	↗	-2.62513	0.00540905	0.0670784	↘	-0.658748	-0.493953	1.88891	-0.736213	4.22601	0.000136342	0.00118562
1180	ENSMUSG00000020053	Igf1	= ↘ =	= down =	T-03	544	-0.137772	0.800452	0.929495	=	-2.56263	4.17128e-05	0.000669135	↘	-0.151053	0.82894	0.932673	=	1.42241	1.28464	-1.278	-1.42905	6.71934	2.28471e-06	3.8182e-05
1181	ENSMUSG00000020056	Washc3	= = =	= = =	T0	5743	0.0604372	0.917039	0.971842	=	0.185167	0.75582	0.868854	=	-0.119163	0.866189	0.950188	=	-0.10812	-0.0476831	0.137483	0.0183201	5.45207	0.978036	0.984948
1182	ENSMUSG00000020063	Sirt1	= = =	= = =	T0	5743	0.277127	0.713858	0.894885	=	0.949673	0.22323	0.420668	=	0.21927	0.807618	0.923025	=	-0.737499	-0.460372	0.489301	0.708571	4.88106	0.22665	0.352317
1183	ENSMUSG00000020064	Herc4	= = =	= = =	T0	5743	1.06469	0.137884	0.445639	=	-0.493988	0.498557	0.684926	=	1.00038	0.234897	0.531134	=	-0.80162	0.263071	-0.230917	0.769466	5.10732	0.242847	0.368812
1184	ENSMUSG00000020069	Hnrnph3	= = ↘	= = down	T-01	263	-0.460339	0.243184	0.57773	=	0.889303	0.0296066	0.104915	=	-1.80049	0.000699088	0.0212709	↘	0.350724	-0.109615	0.779688	-1.0208	7.31139	0.00412232	0.0180509
1185	ENSMUSG00000020070	Rufy2	= = =	= = =	T0	5743	-0.161411	0.807626	0.931885	=	0.950505	0.166079	0.348909	=	-0.111868	0.889099	0.958108	=	-0.326227	-0.487638	0.462866	0.350999	5.0484	0.429212	0.551243
1186	ENSMUSG00000020074	Ccar1	= = =	= = =	T0	5743	0.0106941	0.9759	0.993744	=	-0.361812	0.321654	0.531099	=	0.740817	0.0812735	0.306808	=	-0.0123189	-0.0016248	-0.363437	0.37738	6.98188	0.376668	0.501032
1187	ENSMUSG00000020075	Ddx21	= = ↘	= = down	T-01	263	0.60378	0.221927	0.556324	=	-1.27818	0.0143784	0.0607583	=	-1.85514	0.00602819	0.0703462	↘	0.650039	1.25382	-0.0243609	-1.8795	6.2714	0.000144873	0.00124514
1188	ENSMUSG00000020076	Ddx50	= = =	= = =	T0	5743	0.648107	0.116518	0.408356	=	-1.08849	0.0119987	0.0530791	=	0.914704	0.0634348	0.270313	=	-0.170512	0.477595	-0.610894	0.303811	7.11519	0.0630452	0.141139
1189	ENSMUSG00000020078	Vps26a	= ↘ ↗	= down up	T-02	149	0.578841	0.412878	0.726314	=	-2.20885	0.00458753	0.0266143	↘	2.38217	0.00564557	0.0678556	↗	0.0747525	0.653593	-1.55526	0.826911	5.04356	0.0233313	0.0679443
1190	ENSMUSG00000020083	Fam241b	= ↗ =	= up =	T 03	424	-1.41041	0.0342985	0.218866	=	2.26771	0.00129303	0.00996356	↗	-0.357413	0.647767	0.845438	=	0.0133064	-1.3971	0.870606	0.513193	5.79743	0.0124328	0.0424949
1191	ENSMUSG00000020086	H2afy2	= ↗ =	= up =	T 03	424	-0.122848	0.74006	0.907282	=	1.06793	0.00613023	0.0325636	↗	-1.11847	0.0186201	0.134104	=	-0.162212	-0.28506	0.782873	-0.335601	7.0929	0.00989681	0.0355672
1192	ENSMUSG00000020088	Sar1a	= = =	= = =	T0	5743	-0.676133	0.082612	0.343561	=	-0.3317	0.402488	0.606721	=	0.963276	0.0365189	0.19991	=	0.43213	-0.244002	-0.575702	0.387574	6.95745	0.0396169	0.100499
1193	ENSMUSG00000020089	Ppa1	= = ↘	= = down	T-01	263	0.112859	0.729855	0.902953	=	0.0998678	0.76588	0.875753	=	-1.47184	0.000759579	0.0221917	↘	0.233382	0.346241	0.446108	-1.02573	6.86093	0.0066868	0.0262241
1194	ENSMUSG00000020091	Esi4ebp2	= = =	= = =	T0	5743	-1.17274	0.0388196	0.232165	=	0.183183	0.747048	0.863827	=	0.823846	0.21019	0.506728	=	0.582002	-0.590738	-0.407555	0.416291	6.02442	0.109611	0.20972
1195	ENSMUSG00000020097	Sgpl1	= = =	= = =	T0	5743	-0.485517	0.444354	0.749178	=	-0.816851	0.213743	0.408363	=	-2.07107	0.0185329	0.13378	=	1.29033	0.804815	-0.0120359	-2.08311	5.40844	0.0022004	0.0110729
1196	ENSMUSG00000020098	Pcbd1	= = =	= = =	T0	5743	-0.393462	0.58731	0.835065	=	-0.741309	0.323747	0.532606	=	2.07932	0.0162187	0.122881	=	0.145921	-0.247541	-0.988849	1.09047	4.5943	0.103188	0.200837
1197	ENSMUSG00000020099	Unc5b	= ↘ =	= down =	T-03	544	0.685379	0.293088	0.622698	=	-3.74449	2.8746e-06	8.22095e-05	↘	1.6345	0.0444899	0.22275	=	0.949587	1.63497	-2.10953	-0.475024	4.59485	1.98031e-05	0.000237578
1198	ENSMUSG00000020105	Lrig3	= = =	= = =	T0	5743	-1.20037	0.0916552	0.363665	=	-0.983211	0.180157	0.367463	=	-0.746742	0.411873	0.695569	=	1.57857	0.378198	-0.605013	-1.35176	4.70841	0.00250262	0.0122958
1199	ENSMUSG00000020107	Anapc16	= = =	= = =	T0	5743	-0.48351	0.349577	0.676821	=	-0.679792	0.202781	0.395905	=	1.01407	0.0991413	0.343087	=	0.449012	-0.0344977	-0.71429	0.299776	6.0664	0.159555	0.274614
1200	ENSMUSG00000020108	Ddit4	= = =	= = =	T0	5743	1.10204	0.0951659	0.371426	=	-0.999133	0.141722	0.314328	=	-1.25214	0.143535	0.417479	=	-0.0139313	1.08811	0.0889793	-1.16316	4.48655	0.0562041	0.129869
1201	ENSMUSG00000020111	Micu1	= = =	= = =	T0	5743	-0.1191	0.86439	0.950911	=	-1.13467	0.122002	0.283277	=	0.998115	0.232991	0.529477	=	0.407132	0.288032	-0.84664	0.151475	5.1803	0.338075	0.463668
1202	ENSMUSG00000020114	Cand1	= = =	= = =	T0	5743	-0.647711	0.273723	0.603631	=	-0.1331	0.825328	0.910653	=	0.328638	0.641715	0.842276	=	0.470174	-0.177537	-0.310637	0.0180005	6.10555	0.54411	0.650274
1203	ENSMUSG00000020115	Tbk1	= = =	= = =	T0	5743	0.18952	0.778051	0.918775	=	-0.683377	0.327125	0.535559	=	0.0727812	0.929544	0.974039	=	0.181353	0.370873	-0.312504	-0.239723	4.22889	0.745023	0.816941
1204	ENSMUSG00000020116	Pno1	= = =	= = =	T0	5743	0.291729	0.669534	0.8761	=	-0.668029	0.345217	0.552919	=	-1.20277	0.17508	0.461089	=	0.41591	0.707638	0.039609	-1.16316	5.71519	0.21516	0.339525
1205	ENSMUSG00000020121	Srgap1	= ↗ =	= up =	T 03	424	-1.56514	0.0162383	0.146868	=	2.32755	0.00069706	0.00621159	↗	0.313228	0.671721	0.861203	=	-0.0682283	-1.63337	0.694183	1.00741	5.59227	0.00241988	0.0119697
1206	ENSMUSG00000020122	Egfr	= ↘ =	= down =	T-03	544	1.6204	0.0349582	0.22113	=	-3.69773	4.13349e-05	0.000664796	↘	2.16701	0.0188973	0.135347	=	0.0918126	1.71221	-1.98552	0.181493	4.98019	0.000397773	0.00284394
1207	ENSMUSG00000020124	Usp15	= = ↗	= = up	T 01	232	0.0582102	0.910421	0.969743	=	-0.743959	0.167162	0.350354	=	2.69235	2.69442e-05	0.00295731	↗	-0.344764	-0.286554	-1.03051	1.66183	6.42755	7.60179e-05	0.000735897
1208	ENSMUSG00000020128	Vps54	= = =	= = =	T0	5743	0.22342	0.768909	0.913702	=	-1.72576	0.034779	0.117993	=	1.23322	0.177714	0.464263	=	0.387012	0.610432	-1.11533	0.117889	4.88567	0.182188	0.301986
1209	ENSMUSG00000020130	Tbc1d15	= = =	= = =	T0	5743	-0.054569	0.938082	0.979946	=	-0.812855	0.265472	0.470312	=	-0.56053	0.525708	0.771836	=	0.587486	0.532918	-0.279937	-0.840467	5.1244	0.291924	0.417505
1210	ENSMUSG00000020132	Rab21	= = =	= = =	T0	5743	0.322974	0.680368	0.880789	=	0.501312	0.533678	0.712799	=	-0.0694399	0.941764	0.97901	=	-0.475526	-0.152553	0.348759	0.279319	5.27613	0.722741	0.799258
1211	ENSMUSG00000020133	2310011J03Rik	= ↘ =	= down =	T-03	544	1.23079	0.067201	0.308365	=	-1.8951	0.00818734	0.0399625	↘	-2.45234	0.0115117	0.101596	=	0.637543	1.86833	-0.0267663	-2.47911	4.58027	0.000175342	0.00145915
1212	ENSMUSG00000020134	Peli1	↘ ↗ =	down up =	T-06	264	-1.60257	0.00288492	0.0537415	↘	2.75524	2.53865e-06	7.49779e-05	↗	-1.17638	0.0686972	0.280381	=	0.118403	-1.48417	1.27107	0.094692	6.47768	3.92687e-05	0.000426962
1213	ENSMUSG00000020135	Apc2	= ↗ =	= up =	T 03	424	-1.13284	0.0482762	0.260358	=	2.08361	0.000619871	0.00568238	↗	0.341912	0.604075	0.822223	=	-0.277655	-1.41049	0.673117	1.01503	5.35195	0.00113936	0.0065584
1214	ENSMUSG00000020137	Thap2	= = ↗	= = up	T 01	232	-0.256076	0.689801	0.883487	=	-1.17623	0.0813814	0.215443	=	2.04778	0.00796638	0.0824242	↗	0.268228	0.0121521	-1.16408	0.883698	5.46994	0.0583239	0.133251
1215	ENSMUSG00000020140	Lgr5	= = =	= = =	T0	5743	-1.18973	0.0396922	0.234288	=	-1.54455	0.010795	0.049174	=	-1.09617	0.142584	0.416354	=	1.93861	0.748889	-0.795666	-1.89184	6.52611	8.17475e-07	1.61154e-05
1216	ENSMUSG00000020142	Slc1a4	↗ = =	up = =	T 09	151	1.9067	0.00420522	0.0658089	↗	-0.178654	0.782913	0.886246	=	0.487056	0.51954	0.768535	=	-1.46246	0.444239	0.265585	0.752641	4.79051	0.0133762	0.0448376
1217	ENSMUSG00000020149	Rab1a	= = =	= = =	T0	5743	-0.757491	0.0344021	0.21932	=	0.703851	0.0538031	0.163116	=	-0.154198	0.718389	0.887415	=	0.254742	-0.502749	0.201102	0.0469047	7.07103	0.157838	0.272468
1218	ENSMUSG00000020150	Gamt	= = =	= = =	T0	5743	1.83979	0.0104147	0.110051	=	-1.48904	0.0419136	0.135735	=	-0.219596	0.797743	0.918045	=	-0.580423	1.25937	-0.229674	-0.44927	4.1916	0.0279503	0.0772665
1219	ENSMUSG00000020152	Actr2	= = =	= = =	T0	5743	-0.569163	0.155071	0.473137	=	0.0517573	0.898762	0.950117	=	-0.134152	0.781596	0.912733	=	0.434532	-0.134631	-0.082874	-0.217026	6.7466	0.360309	0.48628
1220	ENSMUSG00000020153	Ndufs7	= = =	= = =	T0	5743	0.261651	0.418729	0.73138	=	-0.728552	0.0310437	0.108354	=	0.541892	0.164079	0.446076	=	0.0325646	0.294216	-0.434336	0.107556	7.38681	0.183801	0.304005
1221	ENSMUSG00000020156	Mum1	= = =	= = =	T0	5743	-0.995792	0.162504	0.482752	=	-0.402629	0.578406	0.74794	=	0.905316	0.279387	0.577107	=	0.721829	-0.273963	-0.676591	0.228725	5.23945	0.222254	0.347211
1222	ENSMUSG00000020160	Meis1	= = =	= = =	T0	5743	0.225988	0.768057	0.913702	=	-0.80601	0.312727	0.521768	=	1.58812	0.0818815	0.307747	=	-0.163516	0.0624718	-0.743538	0.844582	4.91819	0.367054	0.492844
1223	ENSMUSG00000020163	Uqcr11	= = =	= = =	T0	5743	0.235258	0.413391	0.726745	=	-0.42909	0.14862	0.324313	=	-0.188693	0.592129	0.813126	=	0.0852744	0.320533	-0.108557	-0.29725	7.76427	0.287873	0.413458
1224	ENSMUSG00000020166	Cnot2	= = =	= = =	T0	5743	0.00125508	0.998066	0.999504	=	-0.443509	0.406087	0.609784	=	0.504647	0.41683	0.699099	=	0.0946514	0.0959065	-0.347602	0.157044	6.12006	0.793012	0.851035
1225	ENSMUSG00000020167	Tcf3	= = =	= = =	T0	5743	0.970395	0.0617008	0.296433	=	-0.7746	0.145752	0.320465	=	-0.53678	0.402175	0.686677	=	-0.206301	0.764094	-0.0105064	-0.547286	6.39236	0.121506	0.226502
1226	ENSMUSG00000020170	Frs2	= = =	= = =	T0	5743	0.241838	0.726412	0.902096	=	0.05079	0.942923	0.973393	=	-0.230729	0.785377	0.91448	=	-0.149091	0.0927465	0.143537	-0.0871921	4.94362	0.972457	0.981276
1227	ENSMUSG00000020171	Yeats4	= = =	= = =	T0	5743	-1.33509	0.0444051	0.248969	=	1.43069	0.0349784	0.11857	=	-1.74005	0.0410924	0.212022	=	0.720987	-0.614104	0.816581	-0.923465	5.72856	0.0413066	0.103739
1228	ENSMUSG00000020176	Grb10	= = =	= = =	T0	5743	-0.681885	0.0227266	0.175712	=	-0.148245	0.623322	0.779388	=	-0.258386	0.47464	0.736432	=	0.650132	-0.0317522	-0.179997	-0.438383	7.6095	0.00500154	0.0208321
1229	ENSMUSG00000020180	Snrpd3	= = ↘	= = down	T-01	263	-0.0502205	0.847195	0.944721	=	0.111677	0.676259	0.81674	=	-1.15014	0.000770188	0.022341	↘	0.269362	0.219142	0.330818	-0.819322	8.36703	0.00549898	0.0224548
1230	ENSMUSG00000020181	Nav3	= = ↗	= = up	T 01	232	1.06134	0.120627	0.415184	=	0.0986437	0.886349	0.943998	=	2.15708	0.00723558	0.0781481	↗	-1.3846	-0.323258	-0.224614	1.93247	5.58067	0.000223369	0.00178037
1231	ENSMUSG00000020184	Mdm2	= = =	= = =	T0	5743	-0.130442	0.833712	0.939466	=	-0.0184387	0.97692	0.990885	=	-0.0634244	0.933173	0.974821	=	0.122907	-0.00753513	-0.0259738	-0.0893982	5.60685	0.99109	0.99415
1232	ENSMUSG00000020185	E2f7	= = ↘	= = down	T-01	263	-0.476777	0.491795	0.781808	=	0.480779	0.498543	0.684926	=	-3.57369	0.000788563	0.0224727	↘	1.01062	0.533839	1.01462	-2.55907	4.46522	0.00667536	0.0262172
1233	ENSMUSG00000020186	Csrp2	= = =	= = =	T0	5743	-0.554351	0.138178	0.446234	=	0.592438	0.121705	0.282787	=	-0.490503	0.284308	0.580921	=	0.24217	-0.312181	0.280257	-0.210246	7.54623	0.317979	0.444131
1234	ENSMUSG00000020189	Osbpl8	= = =	= = =	T0	5743	0.359374	0.514808	0.796888	=	0.456536	0.420344	0.619833	=	0.91186	0.163058	0.444713	=	-0.725763	-0.366389	0.0901464	1.00201	6.09929	0.0421072	0.105035
1235	ENSMUSG00000020190	Mknk2	= = =	= = =	T0	5743	0.595417	0.360022	0.684249	=	-0.523627	0.433873	0.630719	=	-1.08744	0.192523	0.484518	=	0.0871109	0.682528	0.158901	-0.928541	5.24287	0.298456	0.424232
1236	ENSMUSG00000020196	Cabin1	= = =	= = =	T0	5743	0.590791	0.391764	0.708192	=	-0.506988	0.474922	0.665303	=	0.99622	0.223726	0.520958	=	-0.438655	0.152137	-0.354851	0.641369	5.34592	0.496319	0.610669
1237	ENSMUSG00000020198	Ap3d1	= = =	= = =	T0	5743	-0.171901	0.7636	0.913511	=	0.5406	0.357786	0.565456	=	0.271282	0.692148	0.873194	=	-0.209195	-0.381095	0.159504	0.430786	5.91263	0.602572	0.701662
1238	ENSMUSG00000020205	Phlda1	= = =	= = =	T0	5743	0.103721	0.878353	0.957325	=	-1.03164	0.145617	0.320255	=	-0.506998	0.551173	0.789554	=	0.564781	0.668502	-0.363142	-0.87014	4.72835	0.188356	0.308807
1239	ENSMUSG00000020212	Mdm1	= = =	= = =	T0	5743	-1.19381	0.123066	0.419624	=	0.462991	0.552018	0.727691	=	-1.13184	0.243573	0.539634	=	0.946823	-0.246988	0.216003	-0.915838	4.81752	0.192061	0.313343
1240	ENSMUSG00000020218	Wsi1	↗ ↘ ↗	up down up	T 07	17	2.35229	0.000618479	0.0186739	↗	-3.57857	4.63346e-06	0.000120233	↘	2.26832	0.00488585	0.0646301	↗	-0.542011	1.81028	-1.76829	0.500023	4.33285	9.01729e-06	0.000122064
1241	ENSMUSG00000020219	Timm13	= = =	= = =	T0	5743	-0.26243	0.326762	0.654975	=	0.734641	0.00851501	0.041166	=	-0.796363	0.0184605	0.133409	=	0.0285925	-0.233837	0.500804	-0.295559	7.85556	0.0248614	0.0709502
1242	ENSMUSG00000020220	Vps13d	= = =	= = =	T0	5743	-0.124619	0.854267	0.9485	=	-0.188479	0.787068	0.888784	=	1.6517	0.0401055	0.210102	=	-0.225222	-0.34984	-0.538319	1.11338	4.73509	0.142253	0.25313
1243	ENSMUSG00000020224	Llph	= = =	= = =	T0	5743	0.857942	0.0756879	0.32612	=	-0.58606	0.235374	0.434874	=	-0.587669	0.325001	0.621681	=	-0.203509	0.654433	0.0683724	-0.519296	6.21742	0.160633	0.275586
1244	ENSMUSG00000020225	Tmbim4	= = =	= = =	T0	5743	-0.868086	0.104067	0.388076	=	0.832007	0.126734	0.291182	=	0.470134	0.452292	0.723801	=	0.117527	-0.750559	0.0814487	0.551583	6.25419	0.192104	0.313343
1245	ENSMUSG00000020230	Prmt2	↘ ↗ =	down up =	T-06	264	-1.73907	0.00554357	0.0784406	↘	2.27168	0.000514301	0.00490276	↗	0.525895	0.452442	0.723801	=	0.0369897	-1.70208	0.5696	1.0955	5.01064	0.00105516	0.00616507
1246	ENSMUSG00000020231	Dip2a	= = =	= = =	T0	5743	0.975532	0.196783	0.525574	=	0.833512	0.27899	0.484884	=	-0.374407	0.681936	0.867046	=	-1.0548	-0.0792712	0.754241	0.379833	4.67609	0.12142	0.226394
1247	ENSMUSG00000020232	Hmg20b	= = =	= = =	T0	5743	-0.711265	0.228365	0.562652	=	0.49406	0.411549	0.614068	=	-1.61198	0.0386737	0.205837	=	0.689415	-0.0218502	0.47221	-1.13977	5.14296	0.102431	0.199919
1248	ENSMUSG00000020235	Fzr1	= = =	= = =	T0	5743	0.662748	0.342391	0.668847	=	-0.663405	0.356373	0.564507	=	0.207789	0.805405	0.922503	=	-0.217306	0.445442	-0.217963	-0.0101735	4.71109	0.745478	0.817219
1249	ENSMUSG00000020238	Ncln	= = =	= = =	T0	5743	0.932022	0.173099	0.496487	=	-1.33102	0.0633731	0.181686	=	0.657044	0.422497	0.70318	=	-0.197765	0.734257	-0.596767	0.0602763	4.32537	0.266173	0.391358
1250	ENSMUSG00000020241	Col6a2	↗ ↘ =	up down =	T 06	97	2.47063	0.000192894	0.00875242	↗	-2.70373	0.000110177	0.00144722	↘	1.34006	0.07308	0.290682	=	-0.836125	1.63451	-1.06922	0.27084	5.35268	5.45785e-05	0.000561834
1251	ENSMUSG00000020246	Hcfc2	= = =	= = =	T0	5743	0.41974	0.556606	0.820017	=	1.28006	0.0837323	0.219804	=	-0.512458	0.555733	0.792427	=	-0.82672	-0.40698	0.873079	0.360621	4.32991	0.0862487	0.176585
1252	ENSMUSG00000020248	Nfyb	= = =	= = =	T0	5743	0.347485	0.540435	0.813014	=	0.213286	0.713974	0.842741	=	-1.00538	0.163903	0.445971	=	-0.11591	0.231574	0.44486	-0.560524	5.91356	0.497075	0.611217
1253	ENSMUSG00000020250	Txnrd1	= ↗ =	= up =	T 03	424	-0.786596	0.13499	0.440318	=	1.55041	0.00501284	0.0282972	↗	-0.963229	0.140655	0.414026	=	0.0555506	-0.731046	0.819362	-0.143867	5.89913	0.0379645	0.0975784
1254	ENSMUSG00000020255	D10Wsu102e	= = =	= = =	T0	5743	0.69707	0.250791	0.585996	=	-0.824871	0.188975	0.378416	=	1.8102	0.0123012	0.10539	=	-0.562918	0.134152	-0.690719	1.11948	6.33369	0.0390414	0.0997152
1255	ENSMUSG00000020257	Wdr82	= ↗ =	= up =	T 03	424	-0.393454	0.489062	0.779773	=	1.63632	0.00664481	0.034405	↗	-0.97019	0.173063	0.458122	=	-0.280521	-0.673975	0.962343	-0.00784693	6.10724	0.0279784	0.0772665
1256	ENSMUSG00000020260	Pofut2	= = =	= = =	T0	5743	1.04468	0.0851774	0.350817	=	-1.45954	0.0219954	0.0834798	=	-1.17393	0.13444	0.403745	=	0.239747	1.28442	-0.175119	-1.34905	5.39802	0.00668158	0.0262203
1257	ENSMUSG00000020263	Appl2	↗ ↘ ↗	up down up	T 07	17	2.6284	0.000416875	0.0144695	↗	-2.74722	0.000423494	0.00420491	↘	2.88605	0.000676957	0.0209059	↗	-1.3192	1.3092	-1.43802	1.44802	4.4876	3.90043e-05	0.000425226
1258	ENSMUSG00000020265	Sumo3	= = =	= = =	T0	5743	-0.0634426	0.872259	0.954557	=	0.0905209	0.823033	0.909851	=	-0.717258	0.148238	0.42379	=	0.181636	0.118193	0.208714	-0.508543	6.82334	0.491363	0.606185
1259	ENSMUSG00000020267	Hint1	= = =	= = =	T0	5743	-0.259541	0.140452	0.450711	=	0.543977	0.00306374	0.0193792	=	0.248965	0.238187	0.535455	=	-0.139574	-0.399115	0.144862	0.393827	9.9828	0.000995115	0.0058952
1260	ENSMUSG00000020271	Fbxw11	= = =	= = =	T0	5743	0.0747963	0.907093	0.968504	=	1.19437	0.0743814	0.202263	=	-1.71387	0.0430199	0.218243	=	-0.224815	-0.150019	1.04435	-0.669519	5.79497	0.0757874	0.1612
1261	ENSMUSG00000020273	Papolg	= = =	= = =	T0	5743	-0.870871	0.271837	0.60209	=	1.25059	0.124741	0.287737	=	-0.0142005	0.987864	0.995175	=	0.0314096	-0.839462	0.411126	0.396926	4.48331	0.438521	0.560274
1262	ENSMUSG00000020277	Pfkl	= = =	= = =	T0	5743	1.09487	0.0746467	0.324214	=	-1.1536	0.0694795	0.193722	=	-0.496962	0.512053	0.764702	=	-0.120107	0.97476	-0.178845	-0.675807	5.35727	0.0857786	0.175888
1263	ENSMUSG00000020280	Pus10	= = =	= = =	T0	5743	0.71747	0.37458	0.694914	=	-0.881428	0.29209	0.499187	=	0.434795	0.654744	0.850308	=	-0.206087	0.511383	-0.370045	0.0647498	4.72485	0.714628	0.792275
1264	ENSMUSG00000020283	Pex13	= = =	= = =	T0	5743	0.885174	0.226212	0.56015	=	0.336779	0.650819	0.798723	=	-1.44078	0.127679	0.389706	=	-0.472074	0.4131	0.749878	-0.690904	4.89712	0.238874	0.364412
1265	ENSMUSG00000020284	1810043G02Rik	= = =	= = =	T0	5743	0.561836	0.461573	0.761195	=	-0.244313	0.754788	0.86882	=	0.414599	0.649944	0.846783	=	-0.40287	0.158966	-0.0853475	0.329251	4.47605	0.835703	0.882995
1266	ENSMUSG00000020287	Mpg	= = =	= = =	T0	5743	-0.500466	0.415566	0.728205	=	0.880845	0.164213	0.346247	=	-1.25852	0.109679	0.360134	=	0.249557	-0.250909	0.629936	-0.628584	5.33759	0.315497	0.441957
1267	ENSMUSG00000020288	Ahsa2	= = =	= = =	T0	5743	0.383144	0.461395	0.761195	=	-0.761195	0.158625	0.339257	=	-0.172811	0.786742	0.914936	=	0.136442	0.519586	-0.241609	-0.414419	6.10176	0.387504	0.512424
1268	ENSMUSG00000020290	Xpo1	= = =	= = =	T0	5743	0.0317502	0.944241	0.981962	=	-0.7031	0.136216	0.305958	=	0.206335	0.707885	0.880776	=	0.276154	0.307904	-0.395196	-0.188861	6.87218	0.376986	0.501319
1269	ENSMUSG00000020297	Nsg2	↘ ↗ =	down up =	T-06	264	-1.29234	0.00853499	0.0999547	↘	3.41024	2.87465e-09	2.95543e-07	↗	-0.252541	0.655622	0.850628	=	-0.672731	-1.96507	1.44517	1.19263	7.47479	1.11335e-09	5.87182e-08
1270	ENSMUSG00000020300	Cpeb4	= = =	= = =	T0	5743	-0.26318	0.673215	0.877616	=	1.64024	0.0128027	0.0556288	=	1.3802	0.0577365	0.257779	=	-0.967785	-1.23096	0.409276	1.78947	5.53274	6.35907e-05	0.000635307
1271	ENSMUSG00000020305	Asb3	= = =	= = =	T0	5743	-0.001544	0.998299	0.99953	=	-0.927342	0.21909	0.414984	=	1.51444	0.0790174	0.303259	=	0.0862181	0.0846741	-0.842668	0.671776	4.48255	0.356732	0.483343
1272	ENSMUSG00000020307	Cdc34	= = =	= = =	T0	5743	0.541899	0.378056	0.697625	=	-0.345907	0.58358	0.751281	=	-1.30338	0.102208	0.348619	=	0.092374	0.634273	0.288366	-1.01501	5.49419	0.235033	0.360975
1273	ENSMUSG00000020308	Tpgs1	= = =	= = =	T0	5743	-0.350558	0.57532	0.826847	=	0.490639	0.444624	0.639723	=	0.428575	0.565479	0.797723	=	-0.0895452	-0.440103	0.0505365	0.479112	5.60627	0.658723	0.748063
1274	ENSMUSG00000020309	Chac2	= = =	= = =	T0	5743	-0.030434	0.969445	0.991267	=	-0.0152163	0.985117	0.993558	=	0.363532	0.703195	0.879483	=	-0.0604493	-0.0908833	-0.1061	0.257432	4.4884	0.980684	0.986901
1275	ENSMUSG00000020311	Erlec1	= = =	= = =	T0	5743	-0.818051	0.29801	0.628068	=	1.09822	0.173752	0.360094	=	-0.146959	0.875865	0.952999	=	0.101167	-0.716883	0.381337	0.234378	5.09178	0.568429	0.670361
1276	ENSMUSG00000020315	Sptbn1	= = ↗	= = up	T 01	232	-0.081357	0.794674	0.926936	=	0.446205	0.166344	0.349288	=	1.46472	0.000119796	0.00763065	↗	-0.528264	-0.609621	-0.163416	1.3013	7.83127	4.23516e-07	9.26503e-06
1277	ENSMUSG00000020321	Mdh1	= = =	= = =	T0	5743	0.488443	0.0705587	0.316793	=	-0.190109	0.489977	0.677724	=	-0.168509	0.60711	0.824298	=	-0.229151	0.259292	0.0691835	-0.0993252	8.02587	0.312632	0.438724
1278	ENSMUSG00000020326	Ccng1	= = =	= = =	T0	5743	-0.891822	0.232632	0.56656	=	0.276871	0.714745	0.842915	=	1.15849	0.183573	0.473928	=	0.240807	-0.651014	-0.374144	0.784351	4.92528	0.331321	0.456874
1279	ENSMUSG00000020328	Nudcd2	= = =	= = =	T0	5743	-0.471485	0.371731	0.692779	=	-0.600791	0.268993	0.473917	=	-0.53642	0.414511	0.697464	=	0.788114	0.31663	-0.284162	-0.820582	6.49447	0.0569146	0.131012
1280	ENSMUSG00000020330	Hmmr	= = =	= = =	T0	5743	0.289695	0.663395	0.873151	=	-1.56779	0.0275745	0.0995004	=	0.466053	0.563901	0.796938	=	0.450112	0.739808	-0.827986	-0.361934	5.7371	0.119437	0.223724
1281	ENSMUSG00000020340	Cyfip2	↘ ↗ =	down up =	T-06	264	-1.75205	0.00478342	0.0712294	↘	1.92561	0.00246546	0.0165082	↗	0.524943	0.449827	0.72213	=	0.22	-1.53205	0.393554	0.918498	6.03737	0.00483003	0.0202632
1282	ENSMUSG00000020349	Ppp2ca	= = =	= = =	T0	5743	0.616012	0.0776006	0.331645	=	0.392248	0.270727	0.47522	=	-1.04805	0.0184624	0.133409	=	-0.396119	0.219892	0.612141	-0.435914	6.95681	0.0141116	0.0466672
1283	ENSMUSG00000020358	Hnrnpab	= = =	= = =	T0	5743	0.604965	0.0388466	0.232165	=	-0.390125	0.191895	0.382191	=	-0.277281	0.436467	0.712704	=	-0.189341	0.415624	0.0254987	-0.251782	8.3222	0.130677	0.238315
1284	ENSMUSG00000020359	Phykpl	= = =	= = =	T0	5743	0.310245	0.67102	0.876774	=	0.785	0.295452	0.50301	=	-1.6079	0.0939967	0.333235	=	-0.22321	0.087035	0.872035	-0.73586	4.15067	0.266029	0.391281
1285	ENSMUSG00000020361	Hspa4	= = =	= = =	T0	5743	0.760964	0.105194	0.389331	=	-0.318827	0.505413	0.691072	=	-0.62969	0.27991	0.577892	=	-0.253887	0.507077	0.18825	-0.44144	6.44654	0.261553	0.38715
1286	ENSMUSG00000020362	Cnot6	= = =	= = =	T0	5743	0.832924	0.0215029	0.17136	=	-0.153585	0.674692	0.815501	=	0.0197875	0.963525	0.986937	=	-0.552847	0.280077	0.126492	0.146279	7.32392	0.109952	0.210125
1287	ENSMUSG00000020366	Mapk9	= ↗ ↘	= up down	T 02	36	-1.34128	0.0676619	0.308964	=	2.20284	0.00440253	0.0257062	↗	-3.07198	0.0028457	0.046787	↘	0.672539	-0.668745	1.53409	-1.53789	5.02383	0.00280766	0.0133434
1288	ENSMUSG00000020368	Canx	= = =	= = =	T0	5743	0.455718	0.0724567	0.32053	=	-0.543414	0.0380884	0.126519	=	0.496842	0.101785	0.348231	=	-0.194292	0.261426	-0.281988	0.214854	8.42234	0.0992862	0.195539
1289	ENSMUSG00000020372	Rack1	= = =	= = =	T0	5743	0.288253	0.0854913	0.351753	=	-0.604153	0.000622994	0.00570457	=	-0.220108	0.281865	0.578652	=	0.140913	0.429167	-0.174986	-0.395094	10.3212	0.000215915	0.00172774
1290	ENSMUSG00000020376	Rnf130	= = =	= = =	T0	5743	1.40589	0.0713474	0.318748	=	-1.74947	0.0329326	0.113579	=	0.189339	0.841558	0.938247	=	-0.227018	1.17888	-0.570599	-0.381259	4.4202	0.0903665	0.182622
1291	ENSMUSG00000020380	Rad50	= = =	= = =	T0	5743	-0.0687375	0.925556	0.974762	=	-0.352186	0.64195	0.79275	=	-2.2143	0.0312784	0.184939	=	0.781222	0.712485	0.360299	-1.85401	5.10229	0.0784467	0.165363
1292	ENSMUSG00000020385	Clk4	= = =	= = =	T0	5743	0.67172	0.260801	0.591188	=	-0.478118	0.43522	0.631788	=	-0.324269	0.65853	0.851413	=	-0.183663	0.488056	0.00993806	-0.314331	6.1386	0.611346	0.708493
1293	ENSMUSG00000020386	Sar1b	= = =	= = =	T0	5743	-0.303128	0.509575	0.794068	=	0.784565	0.0987247	0.245062	=	0.0438665	0.936791	0.976269	=	-0.175903	-0.479031	0.305534	0.3494	6.71508	0.293277	0.418923
1294	ENSMUSG00000020388	Pdlim4	= = =	= = =	T0	5743	-0.433426	0.432282	0.741678	=	-0.546372	0.336868	0.544378	=	-0.432835	0.528085	0.77323	=	0.706465	0.273038	-0.273334	-0.706169	5.94231	0.135966	0.245458
1295	ENSMUSG00000020390	Ube2b	= = =	= = =	T0	5743	-0.091855	0.754675	0.909963	=	-0.0581374	0.847106	0.924633	=	-0.322185	0.373435	0.665162	=	0.178506	0.0866512	0.0285139	-0.293671	7.91033	0.616919	0.713484
1296	ENSMUSG00000020392	Cdkn2aipnl	= = =	= = =	T0	5743	-0.109644	0.854842	0.9485	=	-0.664482	0.284632	0.4902	=	0.158457	0.827898	0.932673	=	0.37486	0.265216	-0.399266	-0.240809	5.6947	0.551813	0.656389
1297	ENSMUSG00000020393	Kremen1	= ↘ =	= down =	T-03	544	1.16998	0.104114	0.388076	=	-2.87951	0.000422434	0.00419952	↘	1.10601	0.205991	0.500767	=	0.285766	1.45575	-1.42376	-0.317753	4.44876	0.00321215	0.0147563
1298	ENSMUSG00000020397	Med7	= = =	= = =	T0	5743	-0.596459	0.419847	0.731916	=	0.638342	0.398894	0.603543	=	-1.85529	0.0593533	0.260321	=	0.591995	-0.00446365	0.633878	-1.22141	5.3483	0.232567	0.358359
1299	ENSMUSG00000020402	Vdac1	= = =	= = =	T0	5743	5.78843e-05	0.999804	0.999826	=	-0.178224	0.462648	0.655331	=	0.400532	0.159303	0.43854	=	-0.0110647	-0.0110068	-0.18923	0.211302	7.79978	0.5693	0.671193
1300	ENSMUSG00000020409	Slu7	↘ ↗ =	down up =	T-06	264	-1.94248	0.00316002	0.0558325	↘	1.81759	0.00621037	0.0328176	↗	-1.0239	0.188998	0.48015	=	0.804039	-1.13844	0.679151	-0.344752	5.19281	0.0142443	0.0470102
1301	ENSMUSG00000020412	Ascc2	= = =	= = =	T0	5743	-0.0503041	0.943229	0.981659	=	-0.11815	0.870702	0.937165	=	1.53998	0.0645095	0.272883	=	-0.288191	-0.338495	-0.456646	1.08333	4.44223	0.195725	0.317175
1302	ENSMUSG00000020415	Pttg1	= = =	= = =	T0	5743	-0.605799	0.160756	0.480551	=	0.0281148	0.948923	0.97626	=	-1.36144	0.0155851	0.120301	=	0.780651	0.174852	0.202967	-1.15847	6.68782	0.00900229	0.0329904
1303	ENSMUSG00000020422	Tns3	= ↘ ↗	= down up	T-02	149	0.274348	0.624209	0.854618	=	-3.62163	2.27309e-07	1.0314e-05	↘	2.08599	0.00346994	0.0522872	↗	1.08356	1.35791	-2.26373	-0.177736	5.75084	1.51238e-06	2.72363e-05
1304	ENSMUSG00000020423	Btg2	= = =	= = =	T0	5743	0.295759	0.584955	0.833352	=	0.178765	0.747339	0.864041	=	-0.400796	0.548135	0.787398	=	-0.211003	0.0847562	0.263522	-0.137275	6.35303	0.82766	0.876622
1305	ENSMUSG00000020427	Igfbp3	↗ ↘ =	up down =	T 06	97	3.90773	6.94722e-06	0.000889843	↗	-3.66433	3.78154e-05	0.000617981	↘	1.33518	0.139618	0.412206	=	-1.43243	2.4753	-1.18903	0.146152	5.16692	8.59383e-07	1.67786e-05
1306	ENSMUSG00000020430	Pes1	= ↘ =	= down =	T-03	544	1.69278	0.0103325	0.109789	=	-2.05152	0.00324533	0.0201673	↘	0.918593	0.23224	0.528658	=	-0.473476	1.21931	-0.832213	0.0863804	4.99918	0.00884524	0.0325073
1307	ENSMUSG00000020431	Adcy1	↘ = ↗	down = up	T-08	11	-2.27149	0.00261231	0.0500406	↘	1.35296	0.069921	0.194353	=	2.51849	0.002135	0.0400473	↗	0.397518	-1.87398	-0.521016	1.99747	4.28968	5.78263e-05	0.000588816
1308	ENSMUSG00000020432	Tcn2	= ↘ =	= down =	T-03	544	0.815815	0.258933	0.590414	=	-2.16902	0.00608741	0.0324209	↘	0.336827	0.704171	0.879618	=	0.388441	1.20426	-0.964762	-0.627935	4.35311	0.0269869	0.0755746
1309	ENSMUSG00000020436	Gabrg2	= = =	= = =	T0	5743	0.899098	0.166093	0.487775	=	1.67276	0.0135408	0.0580973	=	0.529298	0.482239	0.743639	=	-1.64303	-0.743928	0.928828	1.45813	4.6444	6.8684e-05	0.000677005
1310	ENSMUSG00000020440	Arf5	= = =	= = =	T0	5743	0.291985	0.5629	0.821689	=	0.286826	0.579524	0.748422	=	-0.77201	0.223396	0.520339	=	-0.169399	0.122586	0.409412	-0.362599	5.72377	0.551192	0.656207
1311	ENSMUSG00000020441	2310033P09Rik	= = =	= = =	T0	5743	-1.60465	0.0103444	0.109789	=	1.06749	0.0871977	0.226341	=	-0.481617	0.513554	0.764702	=	0.790146	-0.814506	0.252988	-0.228629	5.64396	0.0678568	0.148473
1312	ENSMUSG00000020444	Guk1	= = =	= = =	T0	5743	0.48737	0.38258	0.702307	=	-0.366077	0.523057	0.705709	=	-0.337277	0.62352	0.831113	=	-0.0981694	0.3892	0.023123	-0.314154	6.03591	0.722895	0.799258
1313	ENSMUSG00000020448	Rnf185	= = =	= = =	T0	5743	-0.584166	0.468081	0.7667	=	0.677294	0.411348	0.613922	=	-0.39501	0.687772	0.869947	=	0.19823	-0.385936	0.291358	-0.103652	4.72619	0.845975	0.890835
1314	ENSMUSG00000020451	Limk2	= = =	= = =	T0	5743	0.341454	0.591821	0.83844	=	-0.443731	0.498777	0.685112	=	0.574676	0.451224	0.723276	=	-0.177894	0.16356	-0.280171	0.294505	5.13492	0.832862	0.88091
1315	ENSMUSG00000020453	Patz1	= = =	= = =	T0	5743	-0.705221	0.298871	0.628542	=	0.319592	0.643614	0.793117	=	-1.14065	0.187333	0.477414	=	0.654282	-0.0509393	0.268652	-0.871995	5.03179	0.330547	0.456117
1316	ENSMUSG00000020454	Esi4ensi1	= = =	= = =	T0	5743	-1.04166	0.104881	0.389331	=	0.812211	0.212544	0.406855	=	0.276545	0.713597	0.884876	=	0.306006	-0.735657	0.0765533	0.353098	5.64771	0.373854	0.499087
1317	ENSMUSG00000020456	Ogdh	↗ = =	up = =	T 09	151	2.10837	0.00215797	0.0435996	↗	-1.00894	0.136694	0.306693	=	0.0268998	0.972901	0.988603	=	-1.08353	1.02484	0.0158979	0.0427977	5.34937	0.0209941	0.0626661
1318	ENSMUSG00000020457	Drg1	= = =	= = =	T0	5743	-0.681457	0.195576	0.524178	=	0.242245	0.650773	0.798723	=	-0.390086	0.543883	0.784064	=	0.487491	-0.193965	0.04828	-0.341806	5.86692	0.466107	0.584848
1319	ENSMUSG00000020458	Rtn4	= = =	= = =	T0	5743	0.704379	0.0310537	0.207587	=	0.251335	0.447883	0.642705	=	0.522236	0.176753	0.463049	=	-0.784511	-0.0801315	0.171203	0.693439	8.08346	0.00123088	0.0069434
1320	ENSMUSG00000020459	Mtsi2	= = =	= = =	T0	5743	-0.744593	0.314818	0.64513	=	0.332254	0.659332	0.805157	=	0.770306	0.375961	0.66759	=	0.199742	-0.544852	-0.212598	0.557708	5.3132	0.582179	0.683121
1321	ENSMUSG00000020460	Rps27a	= = =	= = =	T0	5743	0.403556	0.0312791	0.208237	=	-0.644387	0.0010223	0.00832814	=	-0.185557	0.413732	0.697164	=	0.0659153	0.469472	-0.174915	-0.360472	11.404	0.000807331	0.00491172
1322	ENSMUSG00000020462	Cfap36	= ↗ =	= up =	T 03	424	-0.579719	0.279315	0.609978	=	1.4536	0.00986499	0.0457587	↗	-0.255175	0.693175	0.873861	=	-0.228215	-0.807934	0.645662	0.390486	6.35848	0.0523671	0.123569
1323	ENSMUSG00000020463	Ppp4r3b	= = =	= = =	T0	5743	-0.998645	0.084024	0.347299	=	0.986822	0.0941962	0.237671	=	0.0683903	0.92004	0.970346	=	0.238475	-0.76017	0.226652	0.295043	6.09975	0.274904	0.399701
1324	ENSMUSG00000020467	Efemp1	= = =	= = =	T0	5743	-1.54421	0.0257472	0.188398	=	0.100225	0.884469	0.943385	=	-2.13306	0.0242419	0.15917	=	1.64131	0.0970994	0.197324	-1.93573	5.0117	0.00124488	0.00700202
1325	ENSMUSG00000020471	Pold2	= = =	= = =	T0	5743	0.516828	0.461917	0.761195	=	-0.979242	0.180977	0.368302	=	0.217229	0.799144	0.918575	=	0.0476925	0.564521	-0.414721	-0.197492	4.82728	0.570886	0.672966
1326	ENSMUSG00000020472	Zkscan17	= = =	= = =	T0	5743	-0.263694	0.722179	0.899935	=	-1.08308	0.164942	0.347331	=	0.466738	0.606392	0.823548	=	0.622624	0.35893	-0.724146	-0.257408	4.10458	0.317796	0.443952
1327	ENSMUSG00000020473	Aebp1	= = =	= = =	T0	5743	0.67748	0.35625	0.681938	=	-1.45806	0.0621386	0.17976	=	0.681593	0.447885	0.721497	=	0.0505228	0.728002	-0.730059	-0.048466	4.5375	0.308056	0.434531
1328	ENSMUSG00000020476	Dbnl	= = =	= = =	T0	5743	0.00429957	0.994351	0.998787	=	0.298074	0.632577	0.786557	=	0.0907488	0.901557	0.964421	=	-0.174949	-0.170649	0.127425	0.218173	5.43895	0.910496	0.93551
1329	ENSMUSG00000020477	Mrps24	= = =	= = =	T0	5743	-0.0587648	0.896523	0.966622	=	0.362501	0.434896	0.631433	=	-0.797429	0.161069	0.44204	=	0.0621803	0.00341548	0.365917	-0.431512	6.57424	0.557223	0.661081
1330	ENSMUSG00000020483	Dynll2	= = =	= = =	T0	5743	-0.70718	0.141687	0.452666	=	0.948975	0.0552901	0.165622	=	-0.491952	0.401583	0.686232	=	0.178885	-0.528295	0.420681	-0.071271	6.24563	0.267916	0.393208
1331	ENSMUSG00000020484	Xbp1	= = =	= = =	T0	5743	1.14959	0.0661251	0.304806	=	-0.0606015	0.923509	0.964106	=	-0.242332	0.747928	0.900218	=	-0.771309	0.378281	0.31768	0.0753478	5.57743	0.255952	0.38165
1332	ENSMUSG00000020485	Supt4a	= = =	= = =	T0	5743	0.545629	0.240425	0.575134	=	-0.089529	0.850492	0.926334	=	-1.18421	0.0481236	0.230732	=	-0.068406	0.477223	0.387694	-0.796511	6.18053	0.141551	0.252399
1333	ENSMUSG00000020492	Ska2	= = =	= = =	T0	5743	-0.516025	0.322755	0.651932	=	-0.287652	0.589767	0.756848	=	-0.142935	0.821856	0.93014	=	0.566578	0.0505533	-0.237099	-0.380033	6.20229	0.326087	0.45174
1334	ENSMUSG00000020496	Rnf187	= ↗ =	= up =	T 03	424	-0.509837	0.200859	0.531464	=	1.43827	0.000691043	0.00618501	↗	-0.879368	0.0774532	0.300705	=	-0.116915	-0.626752	0.811517	-0.0678506	6.71503	0.00473788	0.0200214
1335	ENSMUSG00000020514	Mrpl22	= = =	= = =	T0	5743	0.542351	0.397025	0.7131	=	-0.487591	0.459021	0.6514	=	0.367239	0.633348	0.836976	=	-0.254777	0.287573	-0.200018	0.167221	4.83237	0.805461	0.859313
1336	ENSMUSG00000020515	Cnot8	= = =	= = =	T0	5743	1.26071	0.0364711	0.225948	=	-0.700208	0.25154	0.453302	=	-0.247951	0.732873	0.893083	=	-0.533444	0.72727	0.0270622	-0.220889	5.37033	0.184591	0.304931
1337	ENSMUSG00000020516	Rps6kb1	= ↘ =	= down =	T-03	544	0.98972	0.0625443	0.297589	=	-1.98923	0.000576692	0.00538625	↘	1.58461	0.0124795	0.106023	=	-0.143827	0.845893	-1.14334	0.441273	6.12565	0.00504172	0.0209642
1338	ENSMUSG00000020521	Rnft1	= ↘ =	= down =	T-03	544	0.675341	0.328842	0.657233	=	-2.33443	0.00232564	0.0158066	↘	0.944891	0.260341	0.556057	=	0.424487	1.09983	-1.2346	-0.289712	4.50769	0.0180272	0.0560126
1339	ENSMUSG00000020522	Mfap3	= ↗ =	= up =	T 03	424	-0.731143	0.186608	0.512238	=	1.72689	0.00322392	0.0200817	↗	-0.846577	0.215238	0.513562	=	-0.103445	-0.834588	0.892305	0.0457276	5.7609	0.024675	0.0706016
1340	ENSMUSG00000020523	Fam114a2	= = =	= = =	T0	5743	-0.0220634	0.969894	0.991502	=	-0.0297737	0.960434	0.98317	=	-0.273511	0.703435	0.879511	=	0.0998121	0.0777487	0.047975	-0.225536	5.71959	0.971565	0.980864
1341	ENSMUSG00000020524	Gria1	↘ ↗ =	down up =	T-06	264	-2.48997	0.00065629	0.0194176	↘	4.70651	1.90999e-08	1.41027e-06	↗	1.04495	0.161615	0.442812	=	-0.747013	-3.23698	1.46952	2.51447	5.23999	3.60595e-10	2.12229e-08
1342	ENSMUSG00000020526	Znhit3	= = =	= = =	T0	5743	-0.427099	0.489367	0.779929	=	0.81548	0.199882	0.392326	=	-0.589125	0.439518	0.715776	=	0.0598655	-0.367234	0.448247	-0.140878	5.93147	0.619356	0.715258
1343	ENSMUSG00000020528	Prpsap2	= ↗ =	= up =	T 03	424	-1.77546	0.0207557	0.169052	=	2.59584	0.00128754	0.00993108	↗	-0.0299415	0.972248	0.988434	=	0.0411627	-1.7343	0.861539	0.831597	4.18853	0.00923422	0.0335872
1344	ENSMUSG00000020530	Ggnbp2	= = =	= = =	T0	5743	0.183522	0.695448	0.885974	=	-0.472664	0.328754	0.537144	=	0.651436	0.246285	0.542241	=	-0.0641679	0.119354	-0.353311	0.298125	6.05575	0.658105	0.747573
1345	ENSMUSG00000020532	Acaca	= = =	= = =	T0	5743	0.487764	0.478308	0.773479	=	1.6344	0.024064	0.089368	=	-0.115551	0.888608	0.958108	=	-1.15414	-0.666371	0.968029	0.852478	5.45944	0.00676117	0.0264421
1346	ENSMUSG00000020534	Shmt1	= = =	= = =	T0	5743	1.44496	0.0540022	0.277136	=	-1.39782	0.0709633	0.196309	=	-1.28201	0.187073	0.477052	=	-0.0643127	1.38065	-0.0171664	-1.29917	4.09046	0.0281652	0.0777029
1347	ENSMUSG00000020536	Llgl1	= = =	= = =	T0	5743	0.111685	0.854104	0.9485	=	0.204282	0.743148	0.861772	=	-1.38265	0.0808624	0.306777	=	0.159759	0.271443	0.475725	-0.906927	5.72713	0.368782	0.49451
1348	ENSMUSG00000020537	Drg2	= = =	= = =	T0	5743	0.462868	0.382888	0.702307	=	-1.34916	0.0167318	0.0679477	=	1.23061	0.0532076	0.24522	=	0.0197746	0.482643	-0.866513	0.364095	5.67849	0.0993245	0.195567
1349	ENSMUSG00000020538	Srebf1	= = =	= = =	T0	5743	0.536058	0.427297	0.737464	=	0.423616	0.539523	0.717774	=	-1.94699	0.0325261	0.188698	=	-0.127103	0.408955	0.832571	-1.11442	4.14732	0.142845	0.253648
1350	ENSMUSG00000020541	Tom1l1	= ↘ =	= down =	T-03	544	1.05743	0.152533	0.469448	=	-2.47081	0.00247252	0.0165419	↘	0.432931	0.630877	0.835205	=	0.334104	1.39153	-1.07928	-0.646352	4.54705	0.010884	0.0382021
1351	ENSMUSG00000020544	Cox11	= = =	= = =	T0	5743	0.405044	0.547605	0.815592	=	0.216018	0.754216	0.868607	=	-0.662302	0.430743	0.708795	=	-0.246217	0.158827	0.374846	-0.287456	4.03356	0.762698	0.829046
1352	ENSMUSG00000020546	Stxbp4	= ↘ =	= down =	T-03	544	-0.00486602	0.994114	0.998787	=	-1.86677	0.00915946	0.0433779	↘	0.502563	0.532467	0.775137	=	0.811394	0.806528	-1.06024	-0.55768	5.18437	0.0212517	0.0631794
1353	ENSMUSG00000020547	Bzw2	= = =	= = =	T0	5743	0.688698	0.00878162	0.100751	=	-0.371596	0.163154	0.344907	=	0.00694591	0.982331	0.992438	=	-0.332462	0.356236	-0.0153601	-0.00841418	7.84494	0.0722924	0.155374
1354	ENSMUSG00000020561	Twistnb	= = =	= = =	T0	5743	-1.35147	0.026542	0.192305	=	0.55642	0.359742	0.566905	=	-0.0367723	0.958963	0.985683	=	0.744588	-0.606885	-0.0504654	-0.0872376	5.96364	0.141917	0.252719
1355	ENSMUSG00000020570	Sypl	= = =	= = =	T0	5743	-0.589541	0.296408	0.626607	=	-0.717926	0.217325	0.413274	=	0.195582	0.773933	0.909992	=	0.752224	0.162682	-0.555244	-0.359662	6.15503	0.109604	0.20972
1356	ENSMUSG00000020571	Pdia6	= = =	= = =	T0	5743	0.381894	0.259705	0.590749	=	-0.598493	0.0879919	0.227674	=	-0.578688	0.171587	0.456032	=	0.157499	0.539392	-0.0591013	-0.637789	7.51246	0.0465934	0.113168
1357	ENSMUSG00000020572	Nampt	= = =	= = =	T0	5743	1.3474	0.0809069	0.340089	=	-0.146872	0.849743	0.926064	=	-0.941194	0.32711	0.623513	=	-0.701816	0.645584	0.498713	-0.442481	5.04136	0.253671	0.379363
1358	ENSMUSG00000020576	Nbas	= = =	= = =	T0	5743	0.278728	0.693006	0.884701	=	-0.829646	0.259589	0.463789	=	0.947366	0.262596	0.558617	=	-0.0310645	0.247663	-0.581982	0.365384	4.16457	0.641891	0.734287
1359	ENSMUSG00000020577	Tspan13	= ↗ =	= up =	T 03	424	-0.45914	0.329021	0.657391	=	1.79952	0.000389266	0.00392261	↗	0.26176	0.639021	0.840735	=	-0.620846	-1.07999	0.719536	0.981296	6.6642	0.000134607	0.0011743
1360	ENSMUSG00000020580	Rock2	= = =	= = =	T0	5743	0.330996	0.497121	0.78512	=	-0.521619	0.299968	0.507778	=	0.488397	0.404283	0.688527	=	-0.109537	0.221459	-0.30016	0.188237	6.25873	0.716529	0.79395
1361	ENSMUSG00000020585	Laptm4a	= = =	= = =	T0	5743	0.270769	0.30441	0.634278	=	-0.421923	0.12123	0.28213	=	0.115458	0.717468	0.887088	=	-0.0209798	0.249789	-0.172134	-0.0566757	8.06436	0.453618	0.573543
1362	ENSMUSG00000020589	Fam49a	= = ↗	= = up	T 01	232	0.198624	0.762005	0.913511	=	1.68095	0.0141273	0.0599803	=	2.19728	0.00368216	0.0546737	↗	-1.53876	-1.34014	0.340811	2.53809	5.3382	4.77033e-08	1.5194e-06
1363	ENSMUSG00000020590	Snx13	= = ↗	= = up	T 01	232	0.592239	0.426546	0.736481	=	-1.95124	0.0162072	0.0663482	=	2.71688	0.00290563	0.0475798	↗	-0.147779	0.44446	-1.50678	1.2101	4.70357	0.0227074	0.0666291
1364	ENSMUSG00000020592	Sdc1	= ↘ =	= down =	T-03	544	0.539249	0.331954	0.659003	=	-2.81777	1.29082e-05	0.000258866	↘	-1.82948	0.0235396	0.155818	=	1.46182	2.00107	-0.816703	-2.64618	5.27814	4.80119e-08	1.52325e-06
1365	ENSMUSG00000020593	Lpin1	= = =	= = =	T0	5743	0.547981	0.457071	0.759633	=	1.88289	0.015092	0.0627958	=	-0.23913	0.784581	0.914125	=	-1.29265	-0.744668	1.13822	0.899093	4.63215	0.00346735	0.0156803
1366	ENSMUSG00000020594	Pum2	= ↗ =	= up =	T 03	424	-0.224007	0.584776	0.833352	=	1.1259	0.00890582	0.042599	↗	0.0181965	0.970546	0.988115	=	-0.399493	-0.6235	0.502398	0.520595	6.87521	0.0148902	0.0486476
1367	ENSMUSG00000020598	Nrcam	= ↗ ↗	= up up	T 04	31	-0.935767	0.131019	0.433669	=	2.03145	0.0020321	0.0142651	↗	2.13149	0.00307489	0.0490653	↗	-0.846772	-1.78254	0.24891	2.3804	6.20636	8.02798e-08	2.34544e-06
1368	ENSMUSG00000020601	Trib2	= = =	= = =	T0	5743	0.322909	0.566405	0.823119	=	1.00696	0.0847978	0.221884	=	-0.682923	0.3283	0.624463	=	-0.574929	-0.25202	0.754936	0.0720129	5.62731	0.101106	0.198018
1369	ENSMUSG00000020607	Fam84a	= = =	= = =	T0	5743	1.71579	0.0155406	0.142784	=	-0.480798	0.494345	0.681791	=	-1.44705	0.107218	0.356748	=	-0.684685	1.03111	0.550311	-0.896735	4.65566	0.0365982	0.0951114
1370	ENSMUSG00000020608	Smc6	= = =	= = =	T0	5743	-0.187212	0.59673	0.841581	=	-0.183556	0.613173	0.772363	=	-0.0859159	0.842044	0.938527	=	0.253666	0.0664542	-0.117102	-0.203018	7.26018	0.646042	0.737581
1371	ENSMUSG00000020610	Amz2	= = =	= = =	T0	5743	1.41329	0.0156476	0.143281	=	-0.722036	0.220183	0.416402	=	0.584196	0.391408	0.679568	=	-0.845001	0.568292	-0.153744	0.430452	5.83646	0.0843124	0.17389
1372	ENSMUSG00000020611	Gna13	= = =	= = =	T0	5743	0.936517	0.123928	0.420701	=	-1.21429	0.0556169	0.166257	=	0.219	0.765155	0.905687	=	-0.14999	0.786527	-0.427768	-0.208768	5.53542	0.194102	0.315722
1373	ENSMUSG00000020612	Prkar1a	= = =	= = =	T0	5743	-0.0104928	0.972528	0.992571	=	0.44194	0.159832	0.340633	=	0.235913	0.519947	0.768535	=	-0.272079	-0.282572	0.159369	0.395282	7.72088	0.14124	0.25201
1374	ENSMUSG00000020621	Rdh14	= = =	= = =	T0	5743	0.538898	0.478301	0.773479	=	0.296883	0.702424	0.835303	=	-1.24983	0.200747	0.494232	=	-0.240158	0.29874	0.595624	-0.654206	4.36609	0.512959	0.624719
1375	ENSMUSG00000020623	Map2k6	= = =	= = =	T0	5743	-0.959425	0.212874	0.542846	=	1.04767	0.183528	0.371345	=	0.127011	0.888651	0.958108	=	0.163982	-0.795442	0.252224	0.379235	4.6016	0.4986	0.612193
1376	ENSMUSG00000020628	Trappc12	= = =	= = =	T0	5743	-1.15364	0.121478	0.417153	=	-0.143468	0.849467	0.926064	=	0.865903	0.32054	0.616771	=	0.720492	-0.433153	-0.576621	0.289282	4.52943	0.247162	0.372993
1377	ENSMUSG00000020629	Adi1	= = =	= = =	T0	5743	0.256007	0.717933	0.897085	=	-1.79911	0.0190889	0.0748985	=	0.931715	0.27934	0.577107	=	0.474622	0.730629	-1.06848	-0.136768	4.68217	0.104504	0.202912
1378	ENSMUSG00000020634	Ubxn2a	↗ = =	up = =	T 09	151	2.79411	0.000141378	0.00703302	↗	-0.267065	0.693873	0.82932	=	-0.879361	0.294769	0.590847	=	-1.74221	1.0519	0.784834	-0.0945271	4.41511	0.00114336	0.00657675
1379	ENSMUSG00000020640	Itsn2	= ↘ ↗	= down up	T-02	149	1.08257	0.158619	0.477853	=	-2.89485	0.000868552	0.00725759	↘	2.80884	0.00276641	0.0461371	↗	-0.0667116	1.01585	-1.87899	0.92985	4.96853	0.00611445	0.0244397
1380	ENSMUSG00000020642	Rnf144a	= = =	= = =	T0	5743	0.277932	0.691713	0.884583	=	-1.56047	0.0373508	0.124841	=	0.722261	0.395562	0.682404	=	0.391223	0.669155	-0.89132	-0.169059	5.03199	0.183091	0.303018
1381	ENSMUSG00000020644	Id2	↘ = =	down = =	T-09	80	-1.16147	0.000318434	0.011756	↘	-0.142378	0.652295	0.800293	=	0.778388	0.0351425	0.196983	=	0.747696	-0.413776	-0.556154	0.222234	8.41246	8.9817e-05	0.000844384
1382	ENSMUSG00000020646	Mboat2	= = =	= = =	T0	5743	-0.635341	0.353684	0.679796	=	0.708	0.312559	0.521768	=	0.210255	0.796554	0.917892	=	0.069942	-0.565399	0.142601	0.352856	5.17762	0.662237	0.750813
1383	ENSMUSG00000020647	Ncoa1	= = =	= = =	T0	5743	0.782036	0.224246	0.558152	=	0.790697	0.229895	0.428651	=	0.156466	0.838085	0.935936	=	-1.02099	-0.238956	0.551741	0.708207	5.59279	0.0566454	0.130703
1384	ENSMUSG00000020649	Rrm2	= = =	= = =	T0	5743	0.125916	0.76741	0.913702	=	-0.818052	0.0658306	0.186689	=	-1.41675	0.0126881	0.10679	=	0.668778	0.794694	-0.0233583	-1.44011	6.92902	0.00102328	0.00600811
1385	ENSMUSG00000020650	Bcap29	= = =	= = =	T0	5743	0.303666	0.68535	0.882833	=	1.26484	0.104624	0.254571	=	-0.596669	0.51717	0.767017	=	-0.711003	-0.407338	0.857505	0.260836	4.46372	0.15643	0.270612
1386	ENSMUSG00000020658	Efr3b	= = =	= = =	T0	5743	-1.02787	0.170008	0.493293	=	1.16052	0.130019	0.29618	=	0.759542	0.380405	0.670493	=	0.000756076	-1.02711	0.133406	0.892949	4.82789	0.176059	0.294957
1387	ENSMUSG00000020659	Cbll1	= = =	= = =	T0	5743	0.874897	0.220183	0.553372	=	0.71903	0.32298	0.531991	=	-0.284351	0.741409	0.897724	=	-0.9446	-0.0697029	0.649327	0.364976	4.90892	0.160943	0.27589
1388	ENSMUSG00000020661	Dnmt3a	= = =	= = =	T0	5743	0.141791	0.697677	0.887337	=	-0.330356	0.379626	0.58432	=	0.754846	0.0846715	0.314885	=	-0.129877	0.011914	-0.318442	0.436405	7.11246	0.362759	0.48853
1389	ENSMUSG00000020664	Dld	= = =	= = =	T0	5743	0.251738	0.623525	0.854456	=	-0.477725	0.367007	0.57348	=	-0.426673	0.503592	0.760257	=	0.156727	0.408465	-0.06926	-0.495933	5.87421	0.533886	0.641073
1390	ENSMUSG00000020668	Ksi3c	= = =	= = =	T0	5743	-0.203486	0.765532	0.913619	=	-0.581001	0.410144	0.612729	=	1.56339	0.0539349	0.246933	=	0.0522688	-0.151218	-0.732219	0.831168	4.92054	0.277525	0.402726
1391	ENSMUSG00000020669	Sh3yl1	= = =	= = =	T0	5743	-0.532188	0.478079	0.773479	=	-0.675004	0.384071	0.588681	=	0.559607	0.534504	0.777026	=	0.596741	0.0645531	-0.610451	-0.0508437	4.39123	0.465569	0.584353
1392	ENSMUSG00000020671	Rab10	= = =	= = =	T0	5743	0.737715	0.139476	0.448466	=	-0.174215	0.731936	0.854385	=	0.514575	0.385953	0.67475	=	-0.594823	0.142892	-0.0313224	0.483253	6.58197	0.272725	0.397735
1393	ENSMUSG00000020674	Pxdn	= ↘ =	= down =	T-03	544	0.220383	0.671471	0.876806	=	-1.73645	0.00210071	0.0146581	↘	0.378749	0.550196	0.788546	=	0.60825	0.828633	-0.907815	-0.529067	6.23079	0.00628301	0.0249295
1394	ENSMUSG00000020677	Ddx52	= = ↘	= = down	T-01	263	-0.0107499	0.984824	0.995964	=	0.122443	0.832811	0.914808	=	-2.18119	0.00539166	0.0670784	↘	0.492139	0.481389	0.603833	-1.57736	5.74082	0.0379279	0.0975153
1395	ENSMUSG00000020680	Taf15	= ↘ =	= down =	T-03	544	0.40341	0.536411	0.809744	=	-3.08907	5.39488e-05	0.000811429	↘	1.98726	0.0132534	0.109953	=	0.745164	1.14857	-1.9405	0.0467613	5.49918	0.000611508	0.00396382
1396	ENSMUSG00000020687	Cdc27	= = =	= = =	T0	5743	-0.421656	0.470138	0.76753	=	0.221955	0.70996	0.840567	=	0.125205	0.858483	0.946948	=	0.173963	-0.247693	-0.0257377	0.0994672	6.05704	0.904755	0.932423
1397	ENSMUSG00000020694	Tlk2	= = =	= = =	T0	5743	0.639493	0.375885	0.6956	=	0.144665	0.844364	0.923034	=	0.697523	0.414337	0.697464	=	-0.726333	-0.0868402	0.0578249	0.755348	5.0282	0.35503	0.481878
1398	ENSMUSG00000020695	Mrc2	= = =	= = =	T0	5743	-0.31089	0.631503	0.858635	=	-0.804259	0.233522	0.433325	=	-1.87163	0.0390329	0.207206	=	1.1032	0.792314	-0.011945	-1.88357	4.18164	0.0101397	0.0362797
1399	ENSMUSG00000020697	Lig3	= = =	= = =	T0	5743	0.985631	0.133241	0.43813	=	0.311964	0.639297	0.790796	=	-1.66398	0.0528225	0.24418	=	-0.47921	0.506421	0.818385	-0.845597	5.6225	0.0921047	0.185167
1400	ENSMUSG00000020700	Map3k3	= = =	= = =	T0	5743	-0.628904	0.397582	0.713311	=	-0.190674	0.802023	0.898363	=	-0.586767	0.527632	0.773005	=	0.713707	0.0848023	-0.105871	-0.692638	4.21715	0.433141	0.555031
1401	ENSMUSG00000020705	Ddx42	= = =	= = =	T0	5743	-0.26881	0.613556	0.849246	=	0.322148	0.554902	0.729437	=	-0.0123017	0.984763	0.993447	=	0.0436093	-0.225201	0.0969467	0.0846449	6.08518	0.93302	0.951759
1402	ENSMUSG00000020706	Ftsj3	= = =	= = =	T0	5743	1.25498	0.0965591	0.373099	=	-0.949482	0.218898	0.414717	=	0.0104717	0.990794	0.996561	=	-0.469109	0.785867	-0.163615	-0.153143	4.67068	0.347046	0.47345
1403	ENSMUSG00000020708	Psmc5	= = =	= = =	T0	5743	-0.482799	0.234779	0.569048	=	-0.098396	0.812283	0.903377	=	-0.146548	0.76647	0.906294	=	0.447934	-0.0348647	-0.133261	-0.279809	6.0998	0.343768	0.470047
1404	ENSMUSG00000020716	Nf1	= = =	= = =	T0	5743	-0.452801	0.447024	0.750116	=	0.0625862	0.918063	0.961309	=	1.26871	0.0711884	0.285394	=	-0.00887073	-0.461671	-0.399085	0.869627	6.01274	0.204054	0.326502
1405	ENSMUSG00000020719	Ddx5	= = =	= = =	T0	5743	0.0574123	0.74992	0.909808	=	0.411011	0.0281673	0.10096	=	-0.0357407	0.870247	0.951246	=	-0.239629	-0.182217	0.228794	0.193053	9.82487	0.0232311	0.0677254
1406	ENSMUSG00000020720	Psmd12	= = =	= = =	T0	5743	0.0664863	0.876883	0.956879	=	-0.360049	0.415411	0.616441	=	-1.19729	0.0318245	0.18655	=	0.429483	0.495969	0.13592	-1.06137	6.72293	0.0411893	0.103573
1407	ENSMUSG00000020721	Helz	= = =	= = =	T0	5743	-0.816252	0.142084	0.453363	=	-0.668268	0.241099	0.441236	=	0.534205	0.419839	0.701406	=	0.812772	-0.00348021	-0.671748	-0.137543	5.94426	0.0603112	0.1366
1408	ENSMUSG00000020723	Cacng4	= = =	= = =	T0	5743	-1.38038	0.0173995	0.154051	=	1.51952	0.0105413	0.0482346	=	0.745469	0.259118	0.555532	=	0.0891543	-1.29122	0.228301	0.973769	5.79503	0.00893439	0.0327756
1409	ENSMUSG00000020728	Cep112	= = =	= = =	T0	5743	-0.237053	0.735924	0.906064	=	0.385758	0.592536	0.759258	=	1.77026	0.0307962	0.183466	=	-0.457655	-0.694708	-0.308951	1.46131	4.3782	0.0255106	0.0723824
1410	ENSMUSG00000020733	Slc9a3r1	= = =	= = =	T0	5743	1.65127	0.0224771	0.174865	=	-1.8125	0.016327	0.0667043	=	0.302781	0.722649	0.889162	=	-0.407901	1.24337	-0.569126	-0.266345	5.07185	0.0323855	0.0868389
1411	ENSMUSG00000020736	Nt5c	= = =	= = =	T0	5743	-0.465082	0.371391	0.692771	=	0.851426	0.112735	0.267885	=	-0.265158	0.674905	0.86324	=	-0.0106119	-0.475694	0.375732	0.110574	6.51669	0.460865	0.579974
1412	ENSMUSG00000020737	Jpt1	= ↗ =	= up =	T 03	424	-0.798545	0.000143939	0.0070853	=	1.33781	4.41893e-09	4.22241e-07	↗	-0.0249563	0.918207	0.969537	=	-0.0637549	-0.8623	0.475506	0.450549	9.04393	1.68677e-08	6.08886e-07
1413	ENSMUSG00000020739	Nup85	= = =	= = =	T0	5743	-0.220062	0.738418	0.907053	=	0.60622	0.370984	0.577062	=	-2.10819	0.0189538	0.135513	=	0.388983	0.168921	0.775141	-1.33304	5.21114	0.128922	0.23626
1414	ENSMUSG00000020740	Gga3	= = =	= = =	T0	5743	-0.00367675	0.995712	0.998787	=	0.536197	0.448595	0.643158	=	1.12224	0.165635	0.447831	=	-0.545901	-0.549577	-0.0133809	1.10886	4.52013	0.120715	0.22546
1415	ENSMUSG00000020741	Cluh	= = =	= = =	T0	5743	0.417917	0.560161	0.820696	=	0.441545	0.547416	0.724241	=	-1.61348	0.0879402	0.321156	=	-0.130841	0.287076	0.728621	-0.884856	4.20595	0.3233	0.449245
1416	ENSMUSG00000020745	Pafah1b1	= = =	= = =	T0	5743	0.0265619	0.936751	0.979946	=	0.712095	0.0407671	0.132885	=	0.160965	0.689528	0.871378	=	-0.41621	-0.389648	0.322446	0.483412	7.23903	0.0246784	0.0706016
1417	ENSMUSG00000020755	Sap30bp	= = =	= = =	T0	5743	-0.532782	0.395656	0.711585	=	0.154409	0.809428	0.901665	=	-0.506413	0.513024	0.764702	=	0.448985	-0.0837968	0.0706123	-0.4358	5.02684	0.664821	0.753028
1418	ENSMUSG00000020766	Galk1	= = =	= = =	T0	5743	-0.0685234	0.895049	0.966187	=	-0.894085	0.0992465	0.245831	=	-0.113018	0.859435	0.947642	=	0.52669	0.458166	-0.435919	-0.548937	6.38058	0.135177	0.244523
1419	ENSMUSG00000020770	Unk	= = =	= = =	T0	5743	-0.24166	0.751485	0.909808	=	-0.554877	0.481554	0.671447	=	0.622666	0.496287	0.755938	=	0.303017	0.0613568	-0.49352	0.129146	4.53611	0.774981	0.837912
1420	ENSMUSG00000020775	Mrpl38	= = =	= = =	T0	5743	0.753102	0.278416	0.609613	=	-1.26349	0.0828811	0.21828	=	1.05258	0.203542	0.498049	=	-0.196224	0.556878	-0.706617	0.345963	4.78425	0.323053	0.449133
1421	ENSMUSG00000020776	Fbf1	= = =	= = =	T0	5743	-1.31314	0.069786	0.315101	=	0.541415	0.456369	0.649451	=	1.07666	0.194812	0.486898	=	0.444985	-0.868157	-0.326742	0.749915	4.76507	0.165908	0.282259
1422	ENSMUSG00000020777	Acox1	= = =	= = =	T0	5743	0.699353	0.318042	0.648029	=	0.160013	0.822523	0.909534	=	0.551383	0.506236	0.761558	=	-0.742366	-0.0430139	0.116999	0.668381	4.42748	0.359734	0.485831
1423	ENSMUSG00000020778	Ten1	= = =	= = =	T0	5743	0.664468	0.20646	0.537357	=	-0.625821	0.247701	0.448969	=	-0.0560358	0.930104	0.974039	=	-0.171432	0.493036	-0.132784	-0.18882	6.57118	0.513909	0.625071
1424	ENSMUSG00000020780	Srp68	= = =	= = =	T0	5743	0.573667	0.388654	0.707134	=	0.731681	0.283919	0.489906	=	-1.19959	0.157487	0.437177	=	-0.496194	0.0774729	0.809154	-0.390433	4.61124	0.209198	0.332507
1425	ENSMUSG00000020783	Ncbp3	= = =	= = =	T0	5743	0.167119	0.803691	0.930385	=	-1.32303	0.0633192	0.181686	=	1.29006	0.109665	0.360134	=	0.213662	0.380781	-0.94225	0.347807	5.45702	0.252236	0.377955
1426	ENSMUSG00000020790	Ankfy1	= = =	= = =	T0	5743	0.566897	0.415437	0.728135	=	-0.122045	0.8638	0.932519	=	0.920252	0.263397	0.559283	=	-0.594214	-0.0273163	-0.149361	0.770891	5.14262	0.394132	0.517616
1427	ENSMUSG00000020792	Exoc7	= = =	= = =	T0	5743	-0.016279	0.980946	0.995718	=	-0.174243	0.803637	0.898818	=	-0.0378227	0.963709	0.986937	=	0.108786	0.0925075	-0.0817357	-0.119558	4.78064	0.986147	0.990048
1428	ENSMUSG00000020794	Ube2g1	= = =	= = =	T0	5743	1.31926	0.0302434	0.204527	=	-0.765211	0.214799	0.409887	=	-0.62426	0.402724	0.68688	=	-0.450771	0.868484	0.103273	-0.520987	5.96162	0.103548	0.201249
1429	ENSMUSG00000020801	Med31	= = =	= = =	T0	5743	-0.256112	0.562125	0.82159	=	0.405558	0.371162	0.577062	=	-0.831554	0.135002	0.40431	=	0.197194	-0.0589185	0.346639	-0.484914	6.77113	0.459052	0.578319
1430	ENSMUSG00000020802	Ube2o	= = =	= = =	T0	5743	0.184263	0.805332	0.930438	=	0.615665	0.422416	0.62157	=	0.427356	0.630478	0.834996	=	-0.552868	-0.368606	0.247059	0.674415	5.1937	0.44283	0.56475
1431	ENSMUSG00000020803	Txndc17	= ↘ =	= down =	T-03	544	0.505913	0.0864757	0.353272	=	-1.09306	0.000497208	0.00477908	↘	-0.33248	0.359182	0.653958	=	0.250217	0.75613	-0.336933	-0.669414	8.10823	0.000231191	0.00182837
1432	ENSMUSG00000020807	4933427D14Rik	= = =	= = =	T0	5743	0.740039	0.33619	0.663365	=	0.406279	0.605004	0.767428	=	-0.47444	0.615721	0.827139	=	-0.639559	0.10048	0.506759	0.0323191	4.92148	0.526135	0.634782
1433	ENSMUSG00000020808	Pimreg	= = =	= = =	T0	5743	0.322017	0.647068	0.864058	=	-1.5706	0.0367466	0.123278	=	-0.456217	0.609535	0.82508	=	0.65784	0.979857	-0.59074	-1.04696	4.91338	0.0529706	0.124776
1434	ENSMUSG00000020817	Rabep1	= = =	= = =	T0	5743	0.815254	0.170987	0.493953	=	0.341694	0.572879	0.743709	=	0.596482	0.396725	0.683563	=	-0.931408	-0.116154	0.22554	0.822022	5.97472	0.0725388	0.155804
1435	ENSMUSG00000020818	Mfsd11	= = =	= = =	T0	5743	-0.0630534	0.934595	0.979047	=	0.0994351	0.899667	0.950507	=	-1.19974	0.227312	0.523603	=	0.297507	0.234454	0.333889	-0.865849	4.41582	0.644255	0.736058
1436	ENSMUSG00000020823	Sec14l1	= = =	= = =	T0	5743	-0.230804	0.709748	0.89318	=	0.451165	0.478438	0.668709	=	1.30555	0.0738147	0.292584	=	-0.378866	-0.60967	-0.158505	1.14704	5.58666	0.0664649	0.146295
1437	ENSMUSG00000020840	Blmh	= = ↘	= = down	T-01	263	0.0085	0.985424	0.995964	=	0.552283	0.249584	0.451173	=	-1.78782	0.0043475	0.0600518	↘	0.164438	0.172938	0.725221	-1.0626	6.0651	0.0393769	0.100069
1438	ENSMUSG00000020841	Cpd	= = =	= = =	T0	5743	-0.0597781	0.935715	0.97924	=	0.0504286	0.947113	0.975704	=	-0.676159	0.467081	0.730668	=	0.188659	0.128881	0.179309	-0.496849	4.89916	0.885176	0.918421
1439	ENSMUSG00000020843	Timm22	= = ↘	= = down	T-01	263	-0.418207	0.442353	0.748047	=	0.848014	0.131162	0.29807	=	-2.73594	0.000462657	0.0173166	↘	0.573634	0.155427	1.00344	-1.7325	5.84412	0.00474404	0.020037
1440	ENSMUSG00000020844	Nxn	= = =	= = =	T0	5743	0.910481	0.163032	0.48335	=	-1.11857	0.0989402	0.245297	=	0.437002	0.575482	0.802519	=	-0.232826	0.677655	-0.440916	-0.00391317	5.49382	0.333935	0.459855
1441	ENSMUSG00000020846	Rflnb	↗ ↘ =	up down =	T 06	97	2.02239	0.00232367	0.0459192	↗	-2.27483	0.0011572	0.00913053	↘	-0.764513	0.350189	0.64539	=	-0.188252	1.83414	-0.440688	-1.2052	4.82694	0.000141598	0.00122087
1442	ENSMUSG00000020849	Ywhae	= = =	= = =	T0	5743	-0.03252	0.847888	0.945175	=	0.282886	0.106216	0.257135	=	-0.270347	0.194878	0.486898	=	-0.0494661	-0.0819861	0.2009	-0.0694474	9.20327	0.317368	0.443624
1443	ENSMUSG00000020850	Prpf8	= = =	= = =	T0	5743	0.0355472	0.932556	0.978596	=	0.4277	0.322485	0.531822	=	-0.303425	0.555947	0.792593	=	-0.164654	-0.129107	0.298593	-0.00483157	6.27995	0.677534	0.764237
1444	ENSMUSG00000020859	Spag9	= ↗ =	= up =	T 03	424	-0.68815	0.0717445	0.319586	=	1.0726	0.00681542	0.0351459	↗	0.970574	0.0300559	0.181048	=	-0.26283	-0.95098	0.121618	1.09219	7.26109	0.000112457	0.00100814
1445	ENSMUSG00000020863	Luc7l3	= = =	= = =	T0	5743	-0.166865	0.628579	0.857332	=	0.184758	0.601365	0.764993	=	0.977613	0.0179997	0.131351	=	-0.211633	-0.378499	-0.193741	0.783872	8.24281	0.0222241	0.0654713
1446	ENSMUSG00000020864	Ankrd40	= = =	= = =	T0	5743	1.13891	0.105092	0.389331	=	-0.48382	0.497553	0.684363	=	-1.09907	0.21675	0.515351	=	-0.337502	0.801404	0.317584	-0.781486	4.85975	0.216323	0.34083
1447	ENSMUSG00000020866	Cacna1g	= = =	= = =	T0	5743	0.107324	0.877711	0.957138	=	0.574486	0.423123	0.621897	=	-0.762634	0.382099	0.67113	=	-0.177078	-0.0697533	0.504733	-0.257902	5.02133	0.713567	0.791316
1448	ENSMUSG00000020869	Lrrc59	= = =	= = =	T0	5743	0.889185	0.135479	0.440849	=	-1.22462	0.0489726	0.152222	=	-0.00160883	0.998231	0.998951	=	-0.0541759	0.835009	-0.389612	-0.391221	5.85044	0.149252	0.26239
1449	ENSMUSG00000020873	Slc35b1	= = =	= = =	T0	5743	-0.649814	0.0958349	0.372202	=	0.649029	0.103612	0.252791	=	-0.292456	0.535147	0.777542	=	0.23596	-0.413854	0.235175	-0.0572807	6.44489	0.318419	0.44442
1450	ENSMUSG00000020894	Vamp2	= ↗ =	= up =	T 03	424	-1.0595	0.0922616	0.364984	=	1.96176	0.0030708	0.0193792	↗	0.598318	0.406039	0.690359	=	-0.335835	-1.39533	0.566425	1.16474	4.41148	0.00296426	0.0139327
1451	ENSMUSG00000020895	Tmem107	= = ↗	= = up	T 01	232	-0.869359	0.21167	0.541546	=	-0.745152	0.300199	0.507778	=	2.15331	0.00909128	0.0890704	↗	0.486268	-0.38309	-1.12824	1.02506	4.77351	0.0386403	0.0989708
1452	ENSMUSG00000020897	Aurkb	= = ↘	= = down	T-01	263	0.321351	0.587897	0.835065	=	-1.03196	0.0963274	0.241084	=	-3.3181	0.000282153	0.0130951	↘	1.10449	1.42584	0.393884	-2.92422	5.54189	9.4033e-05	0.000871909
1453	ENSMUSG00000020898	Ctc1	= = =	= = =	T0	5743	0.750571	0.253714	0.587585	=	0.00491517	0.994159	0.996541	=	-1.86524	0.0342568	0.193891	=	-0.0990747	0.651496	0.656411	-1.20883	4.94743	0.121264	0.226259
1454	ENSMUSG00000020899	Pfas	= = =	= = =	T0	5743	0.255992	0.714725	0.89528	=	-0.631646	0.383549	0.588214	=	-0.401789	0.644925	0.844121	=	0.224277	0.480268	-0.151378	-0.553167	4.92254	0.639649	0.732445
1455	ENSMUSG00000020900	Myh10	= = =	= = =	T0	5743	0.568403	0.0512999	0.270401	=	-0.375704	0.207369	0.400777	=	0.729176	0.0359175	0.199127	=	-0.420745	0.147659	-0.228045	0.501131	7.25946	0.0308978	0.0835513
1456	ENSMUSG00000020902	Ntn1	= ↗ ↘	= up down	T 02	36	-0.954029	0.211735	0.541546	=	3.53285	4.28953e-05	0.000681792	↗	-2.91588	0.005054	0.0654289	↘	-0.321932	-1.27596	2.25689	-0.658993	4.63397	1.60088e-05	0.000197604
1457	ENSMUSG00000020903	Stx8	= = =	= = =	T0	5743	0.315393	0.595958	0.841492	=	0.263306	0.666099	0.809888	=	-1.5828	0.0439766	0.221026	=	0.0275029	0.342895	0.606201	-0.9766	5.15512	0.223835	0.348942
1458	ENSMUSG00000020910	Adprm	= = =	= = =	T0	5743	0.710822	0.35563	0.681502	=	0.0603867	0.938654	0.971415	=	0.591483	0.515773	0.766276	=	-0.71118	-0.000358723	0.060028	0.651511	4.66609	0.483338	0.599431
1459	ENSMUSG00000020914	Top2a	= ↘ =	= down =	T-03	544	-0.0554439	0.875109	0.955781	=	-1.74029	9.35558e-06	0.000200817	↘	0.0060995	0.988792	0.995354	=	0.910205	0.854762	-0.885533	-0.879434	7.86055	4.11099e-07	9.08073e-06
1460	ENSMUSG00000020917	Acly	= = =	= = =	T0	5743	-0.0259622	0.953438	0.984803	=	0.358549	0.432776	0.629929	=	-0.0750204	0.889597	0.958336	=	-0.141048	-0.16701	0.191539	0.116519	6.48804	0.822985	0.873192
1461	ENSMUSG00000020918	Kat2a	= = =	= = =	T0	5743	1.29715	0.0729169	0.320794	=	0.0190126	0.979041	0.991839	=	-1.37681	0.135811	0.405984	=	-0.638166	0.658983	0.677995	-0.698812	4.36741	0.135079	0.244495
1462	ENSMUSG00000020921	Tmem101	= = =	= = =	T0	5743	-0.81234	0.275784	0.606589	=	0.362279	0.632428	0.786557	=	0.626859	0.474587	0.736432	=	0.271401	-0.540939	-0.178661	0.448199	4.86326	0.622262	0.717695
1463	ENSMUSG00000020922	Lsm12	= = =	= = =	T0	5743	-0.640843	0.151794	0.468595	=	-0.173043	0.703518	0.8357	=	-0.00579982	0.991408	0.996736	=	0.568604	-0.0722396	-0.245282	-0.251082	6.7306	0.206698	0.329291
1464	ENSMUSG00000020923	Ubtf	= = =	= = =	T0	5743	0.428712	0.429201	0.738953	=	0.281441	0.612152	0.772031	=	-1.51489	0.0337757	0.192105	=	-0.0835321	0.34518	0.626621	-0.888268	6.12297	0.156204	0.27042
1465	ENSMUSG00000020925	Ccdc43	= = =	= = =	T0	5743	0.231867	0.732812	0.904681	=	-0.909077	0.199295	0.391608	=	-0.534473	0.53187	0.775119	=	0.414257	0.646124	-0.262954	-0.797427	4.86026	0.298819	0.424599
1466	ENSMUSG00000020929	Eftud2	= = =	= = =	T0	5743	-0.375952	0.479817	0.77415	=	0.63271	0.247171	0.448309	=	-0.361583	0.578354	0.80435	=	0.0560047	-0.319947	0.312763	-0.0488202	5.83155	0.710214	0.788997
1467	ENSMUSG00000020935	Dcakd	= = =	= = =	T0	5743	0.124994	0.760267	0.912365	=	-0.182865	0.663991	0.808536	=	-1.04303	0.0476652	0.230421	=	0.258444	0.383438	0.200573	-0.842456	6.58233	0.128969	0.23626
1468	ENSMUSG00000020936	Nmt1	= = =	= = =	T0	5743	1.04803	0.106851	0.3921	=	-0.295024	0.654175	0.801027	=	-0.0194384	0.980126	0.992041	=	-0.633649	0.414379	0.119354	0.099916	5.19272	0.435765	0.55763
1469	ENSMUSG00000020946	Gosr2	= = =	= = =	T0	5743	-0.0893293	0.896089	0.966539	=	0.13835	0.843701	0.922777	=	-2.47003	0.0106567	0.0966299	=	0.615329	0.526	0.664349	-1.80568	4.69338	0.0669653	0.147117
1470	ENSMUSG00000020948	Klhl28	= = =	= = =	T0	5743	0.0576291	0.93351	0.978922	=	0.145309	0.83756	0.917984	=	1.08742	0.1839	0.474405	=	-0.38773	-0.330101	-0.184792	0.902623	5.26314	0.339724	0.465616
1471	ENSMUSG00000020949	Fkbp3	= = =	= = =	T0	5743	0.170107	0.509553	0.794068	=	-0.555516	0.03843	0.127243	=	-0.359445	0.259675	0.555917	=	0.24004	0.410146	-0.14537	-0.504816	8.68963	0.0195553	0.0594862
1472	ENSMUSG00000020950	Foxg1	↘ ↗ =	down up =	T-06	264	-1.76125	0.00723822	0.0905837	↘	4.22317	3.59392e-08	2.31665e-06	↗	-0.404041	0.583521	0.807524	=	-0.689635	-2.45089	1.77228	1.36824	7.12913	2.91027e-08	9.93161e-07
1473	ENSMUSG00000020952	Scfd1	= = =	= = =	T0	5743	0.477639	0.484533	0.776821	=	-0.775385	0.273496	0.477809	=	0.604677	0.460381	0.728176	=	-0.121706	0.355933	-0.419452	0.185225	5.4575	0.715166	0.792764
1474	ENSMUSG00000020954	Strn3	= = =	= = =	T0	5743	-0.117368	0.832643	0.939267	=	0.371523	0.514824	0.699203	=	-0.45597	0.506212	0.761558	=	0.0162571	-0.101111	0.270412	-0.185558	6.34293	0.887835	0.920005
1475	ENSMUSG00000020955	Ap4s1	= = =	= = =	T0	5743	0.626335	0.365888	0.687976	=	-0.300128	0.67207	0.814466	=	-1.58791	0.0862387	0.317093	=	0.0772894	0.703625	0.403497	-1.18441	4.06975	0.231091	0.356761
1476	ENSMUSG00000020956	Dtd2	= = =	= = =	T0	5743	1.24139	0.108628	0.393756	=	-1.41594	0.0789088	0.211238	=	-0.727059	0.454261	0.725096	=	-0.0413115	1.20008	-0.215856	-0.942915	4.70622	0.0939705	0.187525
1477	ENSMUSG00000020962	Gtf2a1	= = =	= = =	T0	5743	0.383046	0.605446	0.844775	=	-0.164298	0.828976	0.912744	=	0.975375	0.26698	0.563477	=	-0.44898	-0.0659333	-0.230231	0.745144	4.98233	0.542482	0.649278
1478	ENSMUSG00000020964	Sel1l	= = =	= = =	T0	5743	-0.159465	0.717413	0.896849	=	0.367872	0.416201	0.616748	=	-0.180322	0.737086	0.895663	=	-0.0192566	-0.178722	0.18915	0.00882821	6.24965	0.878651	0.914338
1479	ENSMUSG00000020978	Klhdc2	= = =	= = =	T0	5743	-0.0149253	0.974965	0.993744	=	0.0348037	0.943157	0.973481	=	-0.383997	0.513067	0.764702	=	0.0897913	0.074866	0.10967	-0.274327	6.24625	0.917506	0.940551
1480	ENSMUSG00000020982	Nemf	= = =	= = =	T0	5743	-0.409245	0.355069	0.681283	=	0.887574	0.0527727	0.160954	=	0.331806	0.528715	0.773232	=	-0.219805	-0.62905	0.258524	0.59033	6.33882	0.0843767	0.17389
1481	ENSMUSG00000020986	Sec23a	= = =	= = =	T0	5743	0.323152	0.538119	0.811776	=	0.759621	0.160697	0.341859	=	0.643274	0.300909	0.596239	=	-0.782993	-0.459841	0.29978	0.943054	5.85937	0.0190483	0.0584473
1482	ENSMUSG00000020993	Trappc6b	= = =	= = =	T0	5743	0.729275	0.350742	0.677586	=	-0.406093	0.612019	0.772031	=	0.320164	0.732726	0.893083	=	-0.42395	0.305324	-0.100769	0.219395	4.39935	0.800153	0.855336
1483	ENSMUSG00000020994	Pnn	= = =	= = =	T0	5743	-0.332523	0.388815	0.707269	=	0.0569511	0.885176	0.943385	=	-0.075146	0.872468	0.951677	=	0.239703	-0.0928198	-0.0358687	-0.111015	7.05582	0.789684	0.849062
1484	ENSMUSG00000021000	Mia2	= = =	= = =	T0	5743	0.637261	0.369602	0.691055	=	-0.137258	0.850013	0.926064	=	-0.372678	0.669686	0.860087	=	-0.316147	0.321114	0.183856	-0.188823	4.80922	0.801007	0.856136
1485	ENSMUSG00000021007	Spata7	= = =	= = =	T0	5743	0.730004	0.318879	0.648456	=	-0.165991	0.824137	0.910576	=	0.723539	0.403715	0.687704	=	-0.645392	0.0846116	-0.0813793	0.64216	4.59044	0.48941	0.60447
1486	ENSMUSG00000021012	Zc3h14	= = =	= = =	T0	5743	0.75287	0.189311	0.516863	=	-1.51656	0.0127493	0.055493	=	-0.265088	0.707688	0.880776	=	0.259899	1.01277	-0.50379	-0.768878	5.89365	0.0268536	0.0752865
1487	ENSMUSG00000021013	Ttc8	= = =	= = =	T0	5743	-0.557887	0.425439	0.735624	=	-0.924626	0.20443	0.397791	=	-0.288457	0.741124	0.897724	=	0.952843	0.394956	-0.52967	-0.818128	4.66433	0.0942563	0.187911
1488	ENSMUSG00000021018	Polr2h	= = =	= = =	T0	5743	0.365934	0.363375	0.686195	=	-0.409694	0.32279	0.531991	=	-0.536491	0.284595	0.580921	=	0.0645196	0.430453	0.020759	-0.515732	6.99106	0.309615	0.436162
1489	ENSMUSG00000021024	Psma6	= = =	= = =	T0	5743	-0.27011	0.295397	0.625937	=	0.545769	0.0408949	0.133221	=	-0.771035	0.0179702	0.131351	=	0.122457	-0.147653	0.398116	-0.372919	8.04001	0.0607672	0.137365
1490	ENSMUSG00000021025	Nfkbia	= = =	= = =	T0	5743	1.31091	0.0135518	0.131033	=	-1.32239	0.0160054	0.0656544	=	-0.565813	0.383471	0.672835	=	-0.180531	1.13038	-0.192016	-0.757829	6.41157	0.00766953	0.0291492
1491	ENSMUSG00000021027	Ralgapa1	= = ↗	= = up	T 01	232	0.474701	0.407165	0.722998	=	-0.451801	0.44308	0.638407	=	2.11486	0.00211449	0.0398466	↗	-0.65884	-0.184139	-0.63594	1.47892	6.24556	0.00275601	0.0131827
1492	ENSMUSG00000021028	Mbip	= = =	= = =	T0	5743	1.4234	0.0451219	0.251358	=	-0.451125	0.527639	0.709165	=	-1.17841	0.187673	0.47794	=	-0.547382	0.876015	0.42489	-0.753523	5.26637	0.118487	0.222406
1493	ENSMUSG00000021033	Gstz1	= = =	= = =	T0	5743	-0.27838	0.663982	0.873218	=	-1.12545	0.0952555	0.239229	=	0.0306819	0.969203	0.987563	=	0.763838	0.485459	-0.639989	-0.609308	4.3858	0.102518	0.199919
1494	ENSMUSG00000021036	Sptlc2	= = =	= = =	T0	5743	0.43454	0.529216	0.805329	=	0.494786	0.484716	0.674068	=	-0.243868	0.77191	0.909143	=	-0.512331	-0.0777908	0.416995	0.173127	4.72556	0.592443	0.692249
1495	ENSMUSG00000021037	Ahsa1	= = =	= = =	T0	5743	-0.395928	0.500935	0.787419	=	-0.567502	0.348881	0.556407	=	-0.200897	0.780548	0.912514	=	0.630921	0.234993	-0.332509	-0.533406	5.85863	0.264198	0.389316
1496	ENSMUSG00000021038	Vipas39	= = =	= = =	T0	5743	0.588692	0.351159	0.677612	=	-1.18114	0.0745172	0.202485	=	-0.238142	0.760372	0.903884	=	0.208587	0.797279	-0.383862	-0.622004	5.16871	0.18821	0.308695
1497	ENSMUSG00000021039	Snw1	= = =	= = =	T0	5743	-0.00853917	0.982818	0.995964	=	-0.350047	0.391556	0.596104	=	0.332278	0.486963	0.747941	=	0.0983582	0.089819	-0.260228	0.0720506	7.12308	0.791059	0.85009
1498	ENSMUSG00000021040	Slirp	= = =	= = =	T0	5743	-0.0117568	0.968921	0.991267	=	-0.836264	0.00848771	0.0410947	=	-0.0986812	0.789468	0.916094	=	0.45162	0.439863	-0.396401	-0.495082	7.98953	0.00456136	0.0194474
1499	ENSMUSG00000021047	Nova1	= ↗ =	= up =	T 03	424	-0.183129	0.80515	0.930438	=	2.25135	0.00501333	0.0282972	↗	0.23324	0.790221	0.916316	=	-1.04664	-1.22977	1.02158	1.25482	5.31354	0.00198845	0.0101637
1500	ENSMUSG00000021048	Mthfd1	= ↘ =	= down =	T-03	544	0.405998	0.565856	0.823044	=	-2.91089	0.000349332	0.00359604	↘	1.01117	0.243751	0.539746	=	0.898155	1.30415	-1.60674	-0.595568	4.90835	0.00159453	0.00855829
1501	ENSMUSG00000021051	Ppp2r5e	= = =	= = =	T0	5743	0.837579	0.197264	0.526167	=	-0.1166	0.860058	0.93027	=	0.900226	0.240078	0.536959	=	-0.794941	0.0426383	-0.0739615	0.826264	5.67226	0.189076	0.309687
1502	ENSMUSG00000021065	Fut8	↘ ↗ =	down up =	T-06	264	-3.61153	2.58021e-05	0.00226095	↘	2.15799	0.00781988	0.0387749	↗	1.32151	0.120822	0.379033	=	1.29927	-2.31225	-0.154265	1.16725	4.69543	0.000176162	0.00146297
1503	ENSMUSG00000021066	Atl1	= = =	= = =	T0	5743	-1.02837	0.17785	0.50331	=	1.03619	0.183272	0.371022	=	1.03742	0.240007	0.536959	=	-0.00617368	-1.03454	0.00165024	1.03907	5.21841	0.140676	0.251428
1504	ENSMUSG00000021067	Sav1	= = =	= = =	T0	5743	-0.219314	0.779354	0.919457	=	0.246498	0.758627	0.870961	=	-0.266249	0.781474	0.912733	=	0.107799	-0.111515	0.134982	-0.131266	4.23588	0.98364	0.988753
1505	ENSMUSG00000021068	Nin	= = =	= = =	T0	5743	0.747172	0.292551	0.622016	=	-0.839624	0.252487	0.4546	=	1.44864	0.0847893	0.315032	=	-0.502727	0.244445	-0.595179	0.85346	5.33478	0.238858	0.364412
1506	ENSMUSG00000021071	Trim9	= = =	= = =	T0	5743	-0.185761	0.786067	0.922819	=	1.32241	0.0625237	0.180269	=	1.8767	0.0174915	0.129504	=	-0.991057	-1.17682	0.145589	2.02229	4.6487	7.74079e-05	0.000746683
1507	ENSMUSG00000021072	Tmx1	= = =	= = =	T0	5743	0.622445	0.305289	0.635354	=	-0.66936	0.284955	0.490444	=	0.415781	0.567948	0.799043	=	-0.236099	0.386346	-0.283014	0.132767	5.71622	0.660793	0.74989
1508	ENSMUSG00000021076	Actr10	= = =	= = =	T0	5743	-0.512844	0.205408	0.53647	=	0.305253	0.459722	0.651976	=	0.423139	0.379249	0.669281	=	0.126221	-0.386622	-0.0813693	0.34177	6.89864	0.436758	0.558461
1509	ENSMUSG00000021079	Timm9	= = =	= = =	T0	5743	-0.529599	0.347079	0.67335	=	-0.127163	0.824935	0.910653	=	-0.0638131	0.925467	0.972857	=	0.476734	-0.0528651	-0.180028	-0.243841	6.34463	0.574832	0.676734
1510	ENSMUSG00000021087	Rtn1	↘ ↗ =	down up =	T-06	264	-2.22455	2.30062e-07	6.78148e-05	↘	3.63012	2.25999e-13	9.66088e-11	↗	0.612286	0.176283	0.462953	=	-0.299723	-2.52427	1.10585	1.71814	9.61425	1.12907e-14	2.29258e-12
1511	ENSMUSG00000021096	Ppm1a	= = ↗	= = up	T 01	232	-0.0626631	0.902249	0.967402	=	-0.20645	0.693788	0.82932	=	1.6942	0.00557885	0.0677301	↗	-0.273328	-0.335991	-0.542441	1.15176	6.52468	0.0182471	0.0566093
1512	ENSMUSG00000021099	Six6	↘ = =	down = =	T-09	80	-2.36712	0.0025597	0.0492652	↘	0.374847	0.615738	0.774666	=	1.76057	0.0404828	0.210518	=	1.14777	-1.21935	-0.844499	0.916075	5.36555	0.00358649	0.016067
1513	ENSMUSG00000021102	Glrx5	= = ↘	= = down	T-01	263	1.01759	0.0978185	0.375247	=	0.869562	0.166902	0.350231	=	-2.22363	0.00763991	0.0804349	↘	-0.642063	0.375524	1.24509	-0.978547	7.04525	0.00514718	0.0212858
1514	ENSMUSG00000021103	Mnat1	= = =	= = =	T0	5743	-0.254237	0.662168	0.873021	=	-1.28877	0.0362128	0.121991	=	-0.107158	0.88135	0.954399	=	0.86185	0.607613	-0.681153	-0.788311	6.0554	0.0215439	0.0638377
1515	ENSMUSG00000021109	Hsi1a	= = =	= = =	T0	5743	0.750632	0.146495	0.460997	=	-0.251583	0.633128	0.786898	=	0.50733	0.40925	0.693351	=	-0.564016	0.186617	-0.0649659	0.442365	6.56418	0.338427	0.464072
1516	ENSMUSG00000021111	Papola	= ↘ =	= down =	T-03	544	0.411229	0.302966	0.632846	=	-1.19181	0.00493072	0.0280444	↘	0.619209	0.197484	0.49021	=	0.132681	0.54391	-0.6479	-0.0286906	6.84699	0.044208	0.10897
1517	ENSMUSG00000021112	Mpp5	= = =	= = =	T0	5743	-0.199234	0.794777	0.926936	=	-0.0282009	0.971365	0.988526	=	0.246871	0.788996	0.915984	=	0.101808	-0.0974257	-0.125627	0.121244	4.81792	0.985769	0.98979
1518	ENSMUSG00000021113	Snapc1	= = =	= = =	T0	5743	0.523899	0.463456	0.762135	=	-0.0647743	0.929358	0.967357	=	-0.682431	0.445547	0.720289	=	-0.189929	0.33397	0.269195	-0.413236	4.3428	0.770179	0.834498
1519	ENSMUSG00000021114	Atp6v1d	= = =	= = =	T0	5743	0.0147635	0.975031	0.993744	=	0.972928	0.0478606	0.149682	=	-0.17551	0.759516	0.903455	=	-0.453659	-0.438895	0.534032	0.358522	6.65	0.0871349	0.177727
1520	ENSMUSG00000021115	Vrk1	= = =	= = =	T0	5743	0.590652	0.329133	0.657391	=	-0.172535	0.780634	0.885271	=	-1.63912	0.0407932	0.211225	=	0.0530575	0.64371	0.471175	-1.16794	5.53767	0.137148	0.247153
1521	ENSMUSG00000021116	Esi2s1	= ↘ =	= down =	T-03	544	0.257728	0.556457	0.819947	=	-1.24861	0.00739113	0.0373177	↘	-0.0250492	0.962853	0.986787	=	0.43727	0.694999	-0.55361	-0.578659	6.46092	0.01534	0.049777
1522	ENSMUSG00000021120	Pigh	= = =	= = =	T0	5743	1.7415	0.0223364	0.174319	=	-1.01539	0.185252	0.373491	=	-0.890277	0.344435	0.640747	=	-0.575859	1.16564	0.150249	-0.740028	4.13172	0.0662423	0.145956
1523	ENSMUSG00000021124	Vti1b	= = =	= = =	T0	5743	0.371539	0.457017	0.759633	=	0.653317	0.204556	0.397848	=	-0.795223	0.204232	0.498575	=	-0.406507	-0.0349678	0.618349	-0.176874	6.4183	0.201512	0.324031
1524	ENSMUSG00000021127	Zfp36l1	= ↘ =	= down =	T-03	544	0.547864	0.272335	0.602371	=	-1.62814	0.00250009	0.0166851	↘	0.329938	0.587872	0.810718	=	0.32069	0.868554	-0.759591	-0.429653	6.79602	0.0132025	0.044466
1525	ENSMUSG00000021130	Galnt16	= = =	= = =	T0	5743	0.63432	0.414468	0.727583	=	0.509412	0.520893	0.704128	=	0.155237	0.867261	0.950338	=	-0.769255	-0.134935	0.374477	0.529714	4.78449	0.413533	0.537051
1526	ENSMUSG00000021131	Erh	= = ↘	= = down	T-01	263	-0.17011	0.772726	0.915681	=	1.00655	0.0997834	0.246715	=	-2.28769	0.00494194	0.0648947	↘	0.196229	0.0261182	1.03267	-1.25502	5.36793	0.0303133	0.0823426
1527	ENSMUSG00000021133	Susd6	= = =	= = =	T0	5743	0.691634	0.366266	0.687976	=	-0.0321719	0.967116	0.986427	=	-0.296365	0.751575	0.901188	=	-0.428548	0.263086	0.230914	-0.0654514	4.45078	0.793125	0.851035
1528	ENSMUSG00000021134	Srsf5	= = =	= = =	T0	5743	0.488958	0.0798192	0.337804	=	-0.234535	0.410433	0.613008	=	-0.109719	0.745574	0.898927	=	-0.222021	0.266937	0.0324015	-0.0773173	7.63918	0.357575	0.484037
1529	ENSMUSG00000021140	Pcnx	= = =	= = =	T0	5743	0.00416302	0.99526	0.998787	=	0.197574	0.78375	0.88707	=	1.93188	0.0197923	0.139785	=	-0.584878	-0.580715	-0.383142	1.54873	4.84915	0.0162597	0.0519518
1530	ENSMUSG00000021143	Pacs2	= = =	= = =	T0	5743	0.26083	0.706566	0.891799	=	1.01433	0.157659	0.337779	=	-0.0153111	0.985363	0.993824	=	-0.698961	-0.43813	0.576201	0.56089	4.98147	0.18731	0.307838
1531	ENSMUSG00000021144	Mta1	= = =	= = =	T0	5743	1.15371	0.0835213	0.345926	=	-0.801986	0.238745	0.439303	=	-0.0357926	0.964401	0.986937	=	-0.455344	0.698369	-0.103616	-0.139409	5.16877	0.331866	0.457393
1532	ENSMUSG00000021147	Wdr37	= = =	= = =	T0	5743	-1.81033	0.0259593	0.189606	=	1.33255	0.101526	0.24959	=	0.153208	0.868586	0.950338	=	0.653174	-1.15716	0.175389	0.328597	4.95012	0.163426	0.279266
1533	ENSMUSG00000021149	Gtpbp4	= = =	= = =	T0	5743	-0.216302	0.675525	0.87902	=	-1.01584	0.0604943	0.176359	=	-0.37139	0.56335	0.796938	=	0.762992	0.54669	-0.469146	-0.840536	6.37775	0.0236199	0.0685145
1534	ENSMUSG00000021156	Zmynd11	= = =	= = =	T0	5743	0.240663	0.609686	0.846824	=	0.246817	0.609814	0.770384	=	0.412547	0.464962	0.729957	=	-0.407043	-0.16638	0.0804376	0.492985	6.73566	0.397278	0.520938
1535	ENSMUSG00000021171	Esyt2	= = =	= = =	T0	5743	-0.875636	0.251912	0.586048	=	0.252582	0.744496	0.862357	=	1.00782	0.259162	0.555532	=	0.278481	-0.597155	-0.344573	0.663247	5.00874	0.443308	0.564923
1536	ENSMUSG00000021177	Tdp1	= = =	= = =	T0	5743	-0.357935	0.590559	0.837236	=	-1.50215	0.0350134	0.11864	=	0.992394	0.218787	0.517419	=	0.771427	0.413492	-1.08866	-0.0962629	4.45292	0.0626254	0.140548
1537	ENSMUSG00000021178	Psmc1	= = =	= = =	T0	5743	-0.659622	0.107622	0.392639	=	-0.00363406	0.993026	0.996092	=	-0.14832	0.764456	0.90538	=	0.533614	-0.126009	-0.129643	-0.277962	6.35429	0.201731	0.32415
1538	ENSMUSG00000021180	Rps6ka5	= = =	= = =	T0	5743	-0.527814	0.502757	0.788908	=	2.0119	0.0144839	0.0611379	=	1.29208	0.140066	0.413228	=	-0.933106	-1.46092	0.550975	1.84305	4.72108	0.00069219	0.00435812
1539	ENSMUSG00000021182	Ccdc88c	= = =	= = =	T0	5743	0.0689782	0.915603	0.971044	=	0.807977	0.229631	0.428612	=	-1.16609	0.161648	0.442812	=	-0.164199	-0.0952204	0.712757	-0.453338	4.9202	0.376331	0.50083
1540	ENSMUSG00000021186	Fbln5	= = =	= = =	T0	5743	-1.31631	0.0520886	0.272689	=	-1.38706	0.0546992	0.164849	=	0.598083	0.477983	0.739462	=	1.53124	0.214933	-1.17213	-0.574045	4.69686	0.00101651	0.00598703
1541	ENSMUSG00000021188	Trip11	= ↘ =	= down =	T-03	544	1.16873	0.039472	0.234099	=	-1.78926	0.0031019	0.0194916	↘	1.64868	0.0141823	0.114388	=	-0.394084	0.774643	-1.01462	0.634062	6.24986	0.0106715	0.037715
1542	ENSMUSG00000021190	Lgmn	= = =	= = =	T0	5743	-1.82777	0.0170609	0.152273	=	1.74756	0.0243114	0.090163	=	-0.842956	0.352581	0.648215	=	0.707788	-1.11998	0.627574	-0.215382	4.53704	0.0785749	0.165547
1543	ENSMUSG00000021192	Golga5	↗ = =	up = =	T 09	151	1.98656	0.00984616	0.107487	↗	-1.42276	0.0665591	0.188163	=	1.05021	0.232037	0.528432	=	-1.04109	0.945469	-0.477292	0.572915	4.40838	0.0413819	0.103832
1544	ENSMUSG00000021193	Pitrm1	= = =	= = =	T0	5743	0.845179	0.15609	0.474648	=	-1.08548	0.0797459	0.212708	=	-0.16599	0.819852	0.929417	=	-0.0496467	0.795533	-0.289948	-0.455938	5.6398	0.195166	0.316659
1545	ENSMUSG00000021194	Chga	↘ ↗ =	down up =	T-06	264	-3.20072	5.37817e-05	0.00383171	↘	3.22107	5.84674e-05	0.000863405	↗	0.507729	0.53066	0.774487	=	0.663069	-2.53765	0.683425	1.19115	5.36814	0.00016538	0.00139482
1546	ENSMUSG00000021196	Pfkp	= = ↗	= = up	T 01	232	1.22431	0.052207	0.272689	=	-1.0897	0.0932192	0.23638	=	4.72358	1.34296e-08	1.09075e-05	↗	-1.55428	-0.329969	-1.41966	3.30391	5.53817	2.7145e-12	2.86327e-10
1547	ENSMUSG00000021198	Unc79	= ↗ =	= up =	T 03	424	-1.64477	0.0217429	0.172587	=	4.08448	4.96576e-07	1.95786e-05	↗	-0.401629	0.608788	0.825025	=	-0.708256	-2.35303	1.73146	1.32983	4.28016	4.99775e-07	1.06261e-05
1548	ENSMUSG00000021215	Net1	= ↘ =	= down =	T-03	544	0.242862	0.687117	0.882943	=	-3.90089	2.60332e-07	1.13928e-05	↘	0.39439	0.612798	0.826277	=	1.6697	1.91256	-1.98833	-1.59394	5.86598	4.16057e-08	1.36259e-06
1549	ENSMUSG00000021217	Tshz3	= ↗ =	= up =	T 03	424	-0.875806	0.257571	0.588886	=	2.71148	0.00119065	0.00932544	↗	-0.9572	0.303795	0.599853	=	-0.459587	-1.33539	1.37609	0.41889	4.2138	0.00500991	0.0208478
1550	ENSMUSG00000021218	Gdi2	= = =	= = =	T0	5743	0.183942	0.599895	0.843259	=	-0.0482998	0.893229	0.947482	=	-0.29351	0.496039	0.755877	=	-0.0404289	0.143513	0.0952131	-0.198297	7.73089	0.853647	0.895662
1551	ENSMUSG00000021222	Dcaf4	= ↘ =	= down =	T-03	544	1.33098	0.07453	0.32388	=	-2.63944	0.00145233	0.0109322	↘	2.17211	0.0153558	0.119235	=	-0.221542	1.10944	-1.53	0.642107	4.63087	0.0103297	0.0367811
1552	ENSMUSG00000021224	Numb	= = =	= = =	T0	5743	0.237316	0.756283	0.910424	=	1.00088	0.204557	0.397848	=	-0.579475	0.537652	0.778887	=	-0.533558	-0.296243	0.704638	0.125163	4.28638	0.376044	0.500688
1553	ENSMUSG00000021235	Coq6	= = =	= = =	T0	5743	0.676756	0.346298	0.672805	=	-0.126535	0.86321	0.932188	=	-1.67309	0.0788108	0.303259	=	-0.0260263	0.65073	0.524195	-1.1489	4.483	0.247235	0.373034
1554	ENSMUSG00000021238	Aldh6a1	= = =	= = =	T0	5743	-0.0101162	0.989685	0.997669	=	0.691252	0.387647	0.591818	=	0.479103	0.602685	0.821112	=	-0.457815	-0.467931	0.223321	0.702424	4.30009	0.479148	0.596433
1555	ENSMUSG00000021241	Isca2	= = =	= = =	T0	5743	-0.514563	0.261366	0.591346	=	-0.490104	0.296966	0.504654	=	-0.607558	0.287209	0.583381	=	0.782864	0.268301	-0.221803	-0.829362	6.22989	0.0240724	0.0693238
1556	ENSMUSG00000021242	Npc2	= = =	= = =	T0	5743	0.143626	0.598948	0.842836	=	-0.945216	0.00114987	0.00908485	=	-0.216616	0.519936	0.768535	=	0.419043	0.562669	-0.382548	-0.599164	7.74546	0.000357687	0.00261409
1557	ENSMUSG00000021243	Fcf1	= = =	= = =	T0	5743	0.529961	0.263121	0.593136	=	-0.936983	0.057782	0.170703	=	-0.845399	0.160425	0.440639	=	0.282371	0.812332	-0.124652	-0.970051	6.3228	0.0270986	0.0757382
1558	ENSMUSG00000021244	Ylpm1	= = =	= = =	T0	5743	0.563343	0.227096	0.561038	=	-0.0589709	0.901429	0.951697	=	0.893502	0.10634	0.354992	=	-0.616397	-0.0530542	-0.112025	0.781476	6.63108	0.0788018	0.165896
1559	ENSMUSG00000021245	Mlh3	= = =	= = =	T0	5743	1.66607	0.0290273	0.200135	=	-1.3828	0.0762563	0.205971	=	1.95534	0.026646	0.168157	=	-1.04699	0.619084	-0.763716	1.19162	4.09896	0.0204916	0.0615277
1560	ENSMUSG00000021248	Tmed10	= = =	= = =	T0	5743	-0.0894173	0.802102	0.929593	=	-0.0753717	0.836869	0.917777	=	-0.961093	0.0354704	0.197811	=	0.345022	0.255605	0.180233	-0.78086	7.04764	0.0889878	0.180464
1561	ENSMUSG00000021250	Fos	↗ = =	up = =	T 09	151	2.25148	5.33654e-05	0.00383171	↗	-1.39878	0.0107346	0.0489536	=	0.667339	0.281207	0.578073	=	-1.15605	1.09542	-0.303356	0.363983	7.96147	0.000414282	0.00292646
1562	ENSMUSG00000021252	Erg28	= = =	= = =	T0	5743	-1.14881	0.0398239	0.234894	=	0.657719	0.241928	0.442156	=	-0.484122	0.471488	0.734028	=	0.653778	-0.495031	0.162688	-0.321434	6.29685	0.170579	0.287735
1563	ENSMUSG00000021258	Ccnk	= = =	= = =	T0	5743	0.468018	0.498497	0.786326	=	0.0206604	0.976746	0.990885	=	0.809606	0.323841	0.620338	=	-0.563745	-0.0957272	-0.0750668	0.734539	4.90919	0.440605	0.562319
1564	ENSMUSG00000021262	Evl	= ↗ =	= up =	T 03	424	-0.591581	0.220079	0.553372	=	1.32135	0.00892807	0.0426552	↗	-0.0437397	0.939604	0.977515	=	-0.206054	-0.797635	0.523715	0.479975	6.77219	0.0391723	0.0998358
1565	ENSMUSG00000021264	Yy1	= = =	= = =	T0	5743	0.670837	0.19195	0.520192	=	-0.720668	0.174272	0.360529	=	-1.05879	0.107732	0.357725	=	0.121902	0.79274	0.0720721	-0.986714	6.12937	0.0648367	0.14392
1566	ENSMUSG00000021266	Wars	= = =	= = =	T0	5743	0.100481	0.878608	0.957451	=	1.33733	0.052142	0.15975	=	-1.72327	0.0469271	0.229052	=	-0.31321	-0.212729	1.12461	-0.598665	4.90616	0.0532896	0.12516
1567	ENSMUSG00000021268	Meg3	= ↗ ↗	= up up	T 04	31	-0.744434	0.0115097	0.117325	=	1.66196	2.60904e-07	1.13928e-05	↗	1.8599	2.53809e-07	0.000103072	↗	-0.737631	-1.48206	0.179898	2.0398	9.92433	1.32566e-18	6.7294e-16
1568	ENSMUSG00000021270	Hsp90aa1	= ↗ =	= up =	T 03	424	-0.36139	0.148688	0.464229	=	1.29351	2.18427e-06	6.61963e-05	↗	0.0896424	0.7647	0.905477	=	-0.398124	-0.759513	0.533997	0.62364	8.79715	4.16641e-07	9.17063e-06
1569	ENSMUSG00000021273	Fdft1	= = =	= = =	T0	5743	-0.21423	0.659579	0.871467	=	0.188716	0.704942	0.836822	=	0.890311	0.123388	0.38265	=	-0.156264	-0.370493	-0.181777	0.708534	5.89603	0.25348	0.379217
1570	ENSMUSG00000021276	Cinp	= = =	= = =	T0	5743	1.19605	0.0617666	0.296433	=	-1.38653	0.0377895	0.125841	=	0.0226155	0.976743	0.99033	=	-0.209427	0.986625	-0.399907	-0.377291	4.43219	0.0908628	0.183144
1571	ENSMUSG00000021277	Traf3	= = ↗	= = up	T 01	232	0.183566	0.798827	0.928725	=	-0.901129	0.233201	0.432929	=	2.55906	0.00322232	0.0502335	↗	-0.326875	-0.143309	-1.04444	1.51462	4.16735	0.0175353	0.0549042
1572	ENSMUSG00000021279	Cdc42bpb	= = =	= = =	T0	5743	-0.217663	0.755805	0.910276	=	-0.386766	0.591504	0.758718	=	1.03517	0.213072	0.510944	=	0.0978376	-0.119825	-0.506591	0.528579	4.69266	0.643713	0.735826
1573	ENSMUSG00000021282	Esi5	= = =	= = =	T0	5743	0.116704	0.72736	0.902096	=	0.368168	0.285312	0.490851	=	-0.583233	0.162348	0.443714	=	-0.125804	-0.00909945	0.359068	-0.224165	7.53341	0.390663	0.514757
1574	ENSMUSG00000021286	Zfyve21	= = =	= = =	T0	5743	-1.14201	0.105111	0.389331	=	0.329541	0.642608	0.79291	=	-2.3815	0.0150002	0.117828	=	1.28711	0.145101	0.474642	-1.90686	4.52563	0.012516	0.0427122
1575	ENSMUSG00000021288	Klc1	= ↗ =	= up =	T 03	424	-0.111796	0.780079	0.919966	=	1.22859	0.00376856	0.0226727	↗	-0.7179	0.151209	0.428249	=	-0.350975	-0.462771	0.765823	0.0479234	7.21746	0.00961828	0.0347662
1576	ENSMUSG00000021290	Atp5mpl	= = =	= = =	T0	5743	0.236104	0.198807	0.529067	=	-0.0279211	0.881883	0.942944	=	-0.477623	0.0368996	0.200785	=	-0.0437113	0.192392	0.164471	-0.313152	9.25751	0.103289	0.200905
1577	ENSMUSG00000021294	Ksi26a	↘ ↗ =	down up =	T-06	264	-2.64185	0.000723903	0.0206197	↘	2.3695	0.00242209	0.0163255	↗	-1.46973	0.107307	0.356898	=	1.16407	-1.47778	0.891723	-0.578012	4.18041	0.00303785	0.0141927
1578	ENSMUSG00000021301	Hecw1	= = =	= = =	T0	5743	-0.337657	0.600745	0.843544	=	0.869854	0.191473	0.381912	=	1.50701	0.047416	0.230331	=	-0.558437	-0.896094	-0.0262402	1.48077	5.93259	0.00725411	0.0278572
1579	ENSMUSG00000021302	Ggps1	= = =	= = =	T0	5743	0.104326	0.857611	0.949511	=	0.682192	0.255604	0.45889	=	-0.277063	0.696777	0.875597	=	-0.350075	-0.245749	0.436443	0.159381	5.75943	0.512303	0.624226
1580	ENSMUSG00000021318	Gli3	= = ↘	= = down	T-01	263	1.18113	0.0708325	0.316971	=	-1.19334	0.0773224	0.20802	=	-2.56385	0.00582906	0.0688134	↘	0.351791	1.53292	0.339573	-2.22428	5.19458	0.00139182	0.00770575
1581	ENSMUSG00000021326	Trim27	= = =	= = =	T0	5743	0.934655	0.132598	0.436724	=	-1.156	0.0735475	0.201065	=	0.375269	0.613973	0.826277	=	-0.216807	0.717848	-0.438155	-0.0628861	5.44591	0.258063	0.383975
1582	ENSMUSG00000021327	Zkscan3	= = =	= = =	T0	5743	-0.175862	0.751169	0.909808	=	0.450729	0.428866	0.626099	=	0.747808	0.256256	0.552833	=	-0.28042	-0.456282	-0.00555307	0.742255	6.24332	0.273746	0.398738
1583	ENSMUSG00000021338	Carmil1	↗ = =	up = =	T 09	151	2.48859	0.000815849	0.0223862	↗	-1.72673	0.0196556	0.0765673	=	0.720935	0.385571	0.67475	=	-1.18331	1.30528	-0.42145	0.299485	4.69845	0.00436723	0.0187974
1584	ENSMUSG00000021339	Mrs2	= = =	= = =	T0	5743	0.942315	0.222268	0.556491	=	-0.956905	0.229821	0.428651	=	0.820836	0.370114	0.663191	=	-0.433493	0.508822	-0.448083	0.372753	4.47453	0.492899	0.60779
1585	ENSMUSG00000021357	Exoc2	= = =	= = =	T0	5743	0.544732	0.427786	0.737815	=	0.751324	0.287673	0.493846	=	-0.426257	0.612655	0.826277	=	-0.677647	-0.132915	0.618409	0.192152	5.53838	0.297737	0.423432
1586	ENSMUSG00000021361	Tmem14c	= ↘ =	= down =	T-03	544	-0.0698959	0.861795	0.950528	=	-1.1435	0.007288	0.0369495	↘	-0.440064	0.381034	0.670877	=	0.73419	0.664294	-0.47921	-0.919274	7.28221	0.000874418	0.00525298
1587	ENSMUSG00000021364	Elovl2	= ↗ =	= up =	T 03	424	-0.246638	0.746972	0.909506	=	2.23689	0.00605528	0.0323346	↗	-1.83389	0.0632929	0.270276	=	-0.474996	-0.721634	1.51526	-0.318629	4.12563	0.00882216	0.0324518
1588	ENSMUSG00000021365	Nedd9	= ↘ =	= down =	T-03	544	1.16724	0.103151	0.386614	=	-2.30767	0.00319766	0.0199627	↘	1.78018	0.0370794	0.20131	=	-0.166639	1.0006	-1.30707	0.473111	4.66346	0.0240144	0.0692365
1589	ENSMUSG00000021366	Hivep1	= = =	= = =	T0	5743	0.201817	0.747124	0.909506	=	0.175707	0.784285	0.887112	=	0.414365	0.580163	0.806312	=	-0.342807	-0.14099	0.0347165	0.449081	5.80162	0.736567	0.809855
1590	ENSMUSG00000021368	Tbc1d7	= = =	= = =	T0	5743	0.13265	0.829236	0.938215	=	-0.591639	0.352125	0.559569	=	0.339685	0.647057	0.845056	=	0.111411	0.244061	-0.347578	-0.00789319	5.81045	0.815426	0.867325
1591	ENSMUSG00000021374	Nup153	= = =	= = =	T0	5743	0.638438	0.309346	0.63964	=	-1.18583	0.0717524	0.197751	=	0.900208	0.230426	0.527257	=	-0.110967	0.527471	-0.658355	0.241852	5.46079	0.320446	0.446349
1592	ENSMUSG00000021375	Ksi13a	= = =	= = =	T0	5743	1.25542	0.103705	0.387679	=	-1.1604	0.144555	0.31861	=	0.291193	0.751475	0.901188	=	-0.434161	0.821256	-0.339144	-0.047951	4.95177	0.316103	0.442377
1593	ENSMUSG00000021376	Tpmt	= = =	= = =	T0	5743	0.746956	0.310263	0.641047	=	0.427004	0.567958	0.740918	=	0.266879	0.759775	0.90363	=	-0.840439	-0.0934828	0.333522	0.6004	4.61466	0.309762	0.436173
1594	ENSMUSG00000021377	Dek	= = ↘	= = down	T-01	263	-0.125332	0.747849	0.909544	=	0.3334	0.405191	0.609212	=	-1.38664	0.00683275	0.0758133	↘	0.273959	0.148627	0.482027	-0.904612	7.54099	0.0556511	0.128885
1595	ENSMUSG00000021379	Id4	= ↗ =	= up =	T 03	424	0.417343	0.396103	0.712074	=	1.34486	0.00954163	0.0446927	↗	-1.39394	0.0288466	0.176937	=	-0.636952	-0.219609	1.12525	-0.268691	6.91968	0.00197056	0.010085
1596	ENSMUSG00000021388	Aspn	↗ ↘ =	up down =	T 06	97	2.76122	0.000142011	0.00703302	↗	-2.92045	0.000126354	0.00161092	↘	-2.25975	0.0220414	0.149184	=	-0.0457525	2.71547	-0.204981	-2.46473	5.65278	1.33781e-07	3.60986e-06
1597	ENSMUSG00000021390	Ogn	= = =	= = =	T0	5743	0.303035	0.618264	0.851272	=	-1.02481	0.107971	0.260087	=	-0.748721	0.336987	0.634264	=	0.47231	0.775344	-0.249466	-0.998188	6.16706	0.102874	0.20037
1598	ENSMUSG00000021391	Cenpp	↘ = =	down = =	T-09	80	-2.13232	0.00252875	0.0490178	↘	1.72551	0.0143854	0.0607583	=	-0.809044	0.323551	0.620076	=	0.938749	-1.19357	0.531934	-0.27711	4.65075	0.0176652	0.0551199
1599	ENSMUSG00000021392	Nol8	= = =	= = =	T0	5743	-0.15452	0.820198	0.935099	=	-0.146902	0.83335	0.915136	=	0.307713	0.706858	0.880672	=	0.112413	-0.0421072	-0.189009	0.118703	4.96528	0.970478	0.980132
1600	ENSMUSG00000021395	Spin1	= = =	= = =	T0	5743	-0.238617	0.669832	0.876159	=	0.638269	0.267858	0.472945	=	-0.601518	0.385888	0.67475	=	0.0102077	-0.228409	0.40986	-0.191658	5.77254	0.680493	0.766251
1601	ENSMUSG00000021400	Wrnip1	= = =	= = =	T0	5743	1.708	0.0418253	0.239392	=	-0.56696	0.498454	0.684926	=	-1.72673	0.112156	0.363532	=	-0.565835	1.14216	0.575202	-1.15153	4.66427	0.0758365	0.1612
1602	ENSMUSG00000021413	Prpf4b	= ↘ ↗	= down up	T-02	149	0.630203	0.092281	0.364984	=	-1.05087	0.00747192	0.037647	↘	1.17197	0.00888215	0.0881917	↗	-0.24021	0.389993	-0.660874	0.511091	7.67543	0.017461	0.0547348
1603	ENSMUSG00000021417	Eci2	= = =	= = =	T0	5743	-1.01369	0.0196882	0.164419	=	-0.365432	0.403606	0.607663	=	1.10386	0.0296579	0.179361	=	0.667018	-0.346673	-0.712104	0.391759	6.4079	0.0072031	0.0277137
1604	ENSMUSG00000021418	Rpp40	= ↘ =	= down =	T-03	544	0.449868	0.482277	0.775783	=	-2.14563	0.00267686	0.0175476	↘	-0.493534	0.567528	0.79886	=	0.858797	1.30866	-0.836964	-1.3305	4.25026	0.00210142	0.0106431
1605	ENSMUSG00000021420	Fars2	= = =	= = =	T0	5743	0.745161	0.253408	0.587548	=	-0.817797	0.224891	0.422718	=	0.132457	0.867185	0.950338	=	-0.183086	0.562074	-0.255723	-0.123266	3.99851	0.56246	0.665836
1606	ENSMUSG00000021427	Ssr1	= ↘ =	= down =	T-03	544	0.917012	0.0188936	0.160879	=	-1.04454	0.00996691	0.0461359	↘	-0.197553	0.675925	0.863594	=	-0.116099	0.800913	-0.243631	-0.441184	6.85881	0.0127646	0.0433781
1607	ENSMUSG00000021428	Riok1	= ↘ ↗	= down up	T-02	149	0.282855	0.654334	0.867108	=	-2.05559	0.00310487	0.0194916	↘	2.24395	0.0036059	0.0537378	↗	0.254668	0.537523	-1.51807	0.725877	5.62797	0.0144698	0.0475805
1608	ENSMUSG00000021431	Snrnp48	= = =	= = =	T0	5743	0.199257	0.717397	0.896849	=	-1.11195	0.0550439	0.165396	=	0.313317	0.639442	0.840735	=	0.328205	0.527461	-0.584491	-0.271175	6.27323	0.211075	0.334508
1609	ENSMUSG00000021453	Gadd45g	= = =	= = =	T0	5743	-0.363832	0.522119	0.800027	=	-0.139554	0.810499	0.902134	=	-1.08304	0.136923	0.408452	=	0.613412	0.24958	0.110026	-0.973017	5.84811	0.194251	0.315857
1610	ENSMUSG00000021458	2010111I01Rik	= ↘ ↗	= down up	T-02	149	1.35668	0.0139518	0.133313	=	-4.90257	3.58165e-11	6.32395e-09	↘	1.88414	0.00591804	0.0696613	↗	0.962746	2.31942	-2.58315	-0.699015	5.89042	7.96261e-11	5.82633e-09
1611	ENSMUSG00000021460	Auh	= ↘ ↗	= down up	T-02	149	1.14426	0.130847	0.433669	=	-2.29123	0.00572906	0.0312501	↘	2.57174	0.00499907	0.0653497	↗	-0.355517	0.788746	-1.50248	1.06925	4.46403	0.015501	0.050179
1612	ENSMUSG00000021464	Ror2	↗ ↘ =	up down =	T 06	97	1.83858	0.00783349	0.0958187	↗	-4.11808	9.92631e-07	3.47507e-05	↘	0.422135	0.635687	0.838781	=	0.574575	2.41315	-1.70493	-1.2828	4.72785	4.84982e-07	1.03659e-05
1613	ENSMUSG00000021466	Ptch1	= = =	= = =	T0	5743	-0.0190159	0.974292	0.993247	=	0.225375	0.709814	0.840517	=	-0.803266	0.279833	0.577881	=	0.102391	0.0833751	0.30875	-0.494516	6.03948	0.757115	0.824788
1614	ENSMUSG00000021468	Sptlc1	= = =	= = =	T0	5743	-0.626159	0.383057	0.702459	=	-0.541139	0.463945	0.656474	=	-1.29262	0.172807	0.457774	=	1.06334	0.437186	-0.103953	-1.39658	4.32355	0.0650809	0.144344
1615	ENSMUSG00000021469	Msx2	= ↘ =	= down =	T-03	544	1.56206	0.0199051	0.165137	=	-5.12044	8.39733e-09	7.57813e-07	↘	1.46317	0.0854858	0.31578	=	1.02288	2.58494	-2.5355	-1.07233	4.4307	9.13646e-09	3.58485e-07
1616	ENSMUSG00000021470	Ercc6l2	= = =	= = =	T0	5743	0.0355545	0.963161	0.989408	=	1.89359	0.0206516	0.0796826	=	-1.62395	0.103871	0.35035	=	-0.567474	-0.531919	1.36167	-0.262276	5.02368	0.0276767	0.0767989
1617	ENSMUSG00000021474	Sfxn1	= = =	= = =	T0	5743	0.596623	0.2605	0.590996	=	0.299643	0.580096	0.748814	=	-0.115866	0.856846	0.945965	=	-0.568322	0.028301	0.327944	0.212078	6.01961	0.374147	0.499232
1618	ENSMUSG00000021477	Ctsl	= = =	= = =	T0	5743	-0.0973977	0.782972	0.921237	=	-0.801888	0.0301317	0.106266	=	0.72751	0.0869053	0.318522	=	0.292115	0.194717	-0.607171	0.120339	7.53156	0.0750275	0.160024
1619	ENSMUSG00000021484	Lman2	↗ = =	up = =	T 09	151	1.8512	0.00390029	0.0628535	↗	-0.734377	0.246944	0.448097	=	-1.14264	0.148654	0.424382	=	-0.735551	1.11565	0.381273	-0.761371	5.45251	0.0124837	0.0426197
1620	ENSMUSG00000021485	Mxd3	↘ = =	down = =	T-09	80	-2.25633	0.00398722	0.0634984	↘	0.816926	0.291514	0.498567	=	0.106554	0.904439	0.96529	=	1.25714	-0.999183	-0.182257	-0.0757034	4.07517	0.0192023	0.058831
1621	ENSMUSG00000021486	Prelid1	= = =	= = =	T0	5743	-0.116272	0.791415	0.925939	=	-0.241037	0.593648	0.760184	=	-0.926855	0.098372	0.341641	=	0.439436	0.323164	0.0821274	-0.844728	6.66446	0.136852	0.246838
1622	ENSMUSG00000021488	Nsd1	= = ↗	= = up	T 01	232	-0.147225	0.6432	0.863237	=	-0.0838218	0.797065	0.895526	=	1.18711	0.00196829	0.0390251	↗	-0.144449	-0.291674	-0.375496	0.811619	7.47131	0.00707853	0.0273149
1623	ENSMUSG00000021493	Pdlim7	= = =	= = =	T0	5743	-0.204835	0.738706	0.907114	=	0.15664	0.803425	0.898818	=	0.177022	0.810841	0.924301	=	0.0310504	-0.173784	-0.0171443	0.159878	5.39925	0.973229	0.981568
1624	ENSMUSG00000021494	Ddx41	= = =	= = =	T0	5743	-0.50191	0.463272	0.761993	=	1.35747	0.0572212	0.16937	=	-2.22177	0.0169271	0.126595	=	0.253142	-0.248769	1.1087	-1.11307	4.9842	0.0567365	0.130778
1625	ENSMUSG00000021495	Fam193b	= = =	= = =	T0	5743	-0.124653	0.829577	0.938215	=	-0.497295	0.405614	0.60948	=	1.42709	0.0386562	0.205837	=	-0.0146365	-0.139289	-0.636584	0.790509	5.74824	0.218769	0.343484
1626	ENSMUSG00000021496	Pcbd2	= ↘ =	= down =	T-03	544	1.12393	0.096246	0.372557	=	-1.98381	0.00662892	0.034405	↘	-0.264691	0.756923	0.902748	=	0.215125	1.33906	-0.644747	-0.909438	4.15345	0.0123936	0.0423834
1627	ENSMUSG00000021497	Txndc15	↘ ↗ =	down up =	T-06	264	-1.37291	0.00235218	0.046132	↘	1.55488	0.00079849	0.00688412	↗	0.233889	0.649227	0.84662	=	0.193766	-1.17914	0.375743	0.609632	6.35539	0.0023012	0.011469
1628	ENSMUSG00000021500	Ddx46	= ↘ ↗	= down up	T-02	149	-0.163914	0.667687	0.875517	=	-1.2886	0.00164726	0.0120424	↘	1.6155	0.000521444	0.0182174	↗	0.363361	0.199448	-1.08915	0.526344	7.06717	0.00130249	0.00726713
1629	ENSMUSG00000021501	Caml	= = =	= = =	T0	5743	-0.159	0.820197	0.935099	=	-0.1111	0.877024	0.940345	=	-0.076661	0.928359	0.974039	=	0.193965	0.0349654	-0.0761348	-0.152796	5.49686	0.971802	0.980982
1630	ENSMUSG00000021508	Cxcl14	= ↘ =	= down =	T-03	544	-0.176754	0.742411	0.908111	=	-2.16752	0.000311497	0.00329854	↘	1.51002	0.0210454	0.14476	=	0.838819	0.662065	-1.50545	0.00456862	6.15236	0.000790501	0.00482575
1631	ENSMUSG00000021510	Zfp729a	= = =	= = =	T0	5743	0.089312	0.905031	0.968303	=	0.41477	0.589519	0.756848	=	1.29684	0.141519	0.41509	=	-0.59858	-0.509268	-0.0944976	1.20234	4.75805	0.131257	0.239189
1632	ENSMUSG00000021514	Zfp369	= = =	= = =	T0	5743	-0.388098	0.605252	0.844775	=	0.326992	0.671	0.814019	=	1.89612	0.0309554	0.183943	=	-0.346453	-0.73455	-0.407559	1.48856	4.1987	0.0370205	0.0958498
1633	ENSMUSG00000021518	Ptdss1	= = =	= = =	T0	5743	0.344789	0.619952	0.852276	=	-0.0550017	0.938495	0.971415	=	-0.164805	0.846158	0.941003	=	-0.189889	0.154899	0.0998977	-0.0649076	4.92073	0.960222	0.973279
1634	ENSMUSG00000021519	Mterf3	= ↘ =	= down =	T-03	544	0.738961	0.242124	0.576888	=	-2.5979	0.000277383	0.00299589	↘	-0.493652	0.545965	0.785527	=	0.868141	1.6071	-0.990796	-1.48445	4.9331	0.00014769	0.00126667
1635	ENSMUSG00000021520	Uqcrb	= = =	= = =	T0	5743	0.165157	0.468895	0.766805	=	-0.0047272	0.983869	0.993533	=	-0.115193	0.678502	0.864703	=	-0.092706	0.0724511	0.0677239	-0.0474689	9.18235	0.860351	0.899907
1636	ENSMUSG00000021537	Cetn3	= = =	= = =	T0	5743	0.185988	0.451523	0.754117	=	-0.256515	0.312841	0.521799	=	0.313708	0.292144	0.588134	=	-0.0896608	0.0963276	-0.160187	0.153521	8.24957	0.629249	0.723988
1637	ENSMUSG00000021540	Smad5	= = =	= = =	T0	5743	0.238372	0.590298	0.837236	=	-0.654282	0.154281	0.332909	=	-0.473223	0.391661	0.679861	=	0.266668	0.50504	-0.149242	-0.622465	6.4848	0.180948	0.300605
1638	ENSMUSG00000021546	Hnrnpk	= = =	= = =	T0	5743	-0.117126	0.577961	0.828419	=	0.395825	0.0690089	0.192675	=	-0.735053	0.00600463	0.0701721	=	0.0736952	-0.0434305	0.352394	-0.382659	9.25694	0.0391625	0.0998358
1639	ENSMUSG00000021548	Ccnh	= = =	= = =	T0	5743	-0.296078	0.541969	0.813734	=	-0.639089	0.203605	0.396914	=	-0.0430354	0.94224	0.979185	=	0.552362	0.256284	-0.382805	-0.425841	6.3051	0.176211	0.29503
1640	ENSMUSG00000021549	Rasa1	= ↗ =	= up =	T 03	424	-0.709586	0.185479	0.511214	=	1.9236	0.00081225	0.00697093	↗	-0.269967	0.674339	0.86296	=	-0.362116	-1.0717	0.851893	0.581926	6.29429	0.0034654	0.0156802
1641	ENSMUSG00000021550	2210016F16Rik	= = =	= = =	T0	5743	-0.0019496	0.997825	0.999504	=	0.867869	0.238467	0.43909	=	-1.75925	0.0630794	0.269801	=	0.00734045	0.00539085	0.87326	-0.885991	4.34219	0.245131	0.371249
1642	ENSMUSG00000021552	Gkap1	= = =	= = =	T0	5743	0.427034	0.510832	0.795067	=	1.42091	0.0364262	0.122456	=	-0.36713	0.641113	0.842143	=	-0.938949	-0.511915	0.908997	0.541867	4.90223	0.0210875	0.0628985
1643	ENSMUSG00000021555	Naa35	= = =	= = =	T0	5743	-0.392042	0.411089	0.725028	=	0.988805	0.0458184	0.145256	=	-0.0858153	0.881299	0.954399	=	-0.178917	-0.570959	0.417846	0.33203	6.06062	0.183109	0.303018
1644	ENSMUSG00000021556	Golm1	= = =	= = =	T0	5743	-0.570781	0.407036	0.722998	=	0.990061	0.162589	0.344251	=	-0.52184	0.535849	0.778101	=	0.0635148	-0.507266	0.482795	-0.0390442	4.95572	0.574316	0.676322
1645	ENSMUSG00000021557	Agtpbp1	= = =	= = =	T0	5743	-0.353115	0.624384	0.854618	=	0.768482	0.300247	0.507778	=	1.22903	0.146061	0.420816	=	-0.426661	-0.779776	-0.0112945	1.21773	5.14063	0.0858996	0.176048
1646	ENSMUSG00000021559	Dapk1	= = =	= = =	T0	5743	-1.40717	0.0358132	0.224008	=	1.33606	0.049743	0.154027	=	0.924239	0.224837	0.522049	=	0.156285	-1.25088	0.0851791	1.00942	5.47371	0.0348182	0.0917267
1647	ENSMUSG00000021567	Nkd2	= ↘ ↗	= down up	T-02	149	0.359216	0.602312	0.844318	=	-2.5024	0.00161599	0.011835	↘	3.26636	0.000211895	0.0110321	↗	0.165195	0.524412	-1.97798	1.28838	4.2473	0.00243788	0.0120295
1648	ENSMUSG00000021569	Trip13	= ↘ =	= down =	T-03	544	1.22472	0.106684	0.391823	=	-3.09143	0.000401242	0.00400847	↘	0.95058	0.313241	0.608502	=	0.389527	1.61425	-1.47718	-0.526598	4.24279	0.00229601	0.0114617
1649	ENSMUSG00000021576	Pdcd6	= = =	= = =	T0	5743	-0.309161	0.490927	0.780754	=	0.520483	0.259104	0.463228	=	-0.520267	0.348064	0.643558	=	0.101696	-0.207465	0.313018	-0.207249	7.19351	0.647195	0.738067
1650	ENSMUSG00000021577	Sdha	= = =	= = =	T0	5743	0.114054	0.795297	0.927276	=	0.232078	0.607072	0.768851	=	-0.314212	0.560754	0.795623	=	-0.123027	-0.00897251	0.223105	-0.0911062	6.41895	0.868627	0.906345
1651	ENSMUSG00000021578	Ccdc127	= ↘ =	= down =	T-03	544	0.956157	0.0608107	0.294341	=	-1.39646	0.00926929	0.0438214	↘	1.03997	0.0851093	0.31543	=	-0.278881	0.677275	-0.719184	0.32079	6.20225	0.045189	0.110637
1652	ENSMUSG00000021585	Cast	= = =	= = =	T0	5743	-1.72134	0.0414487	0.238739	=	0.648891	0.440557	0.635899	=	0.106183	0.913808	0.96867	=	0.940017	-0.781327	-0.132436	-0.0262533	4.52103	0.192461	0.313638
1653	ENSMUSG00000021589	Rhobtb3	= = =	= = =	T0	5743	-0.373173	0.499495	0.78648	=	-0.411716	0.469208	0.660354	=	1.39229	0.0340644	0.193341	=	0.137666	-0.235507	-0.647223	0.745064	5.8257	0.172988	0.290832
1654	ENSMUSG00000021594	Srd5a1	↗ ↘ =	up down =	T 06	97	1.8973	0.00875421	0.100751	↗	-2.34583	0.00228706	0.0156349	↘	1.01608	0.225	0.522232	=	-0.504077	1.39322	-0.952613	0.0634694	4.49465	0.0056312	0.0228226
1655	ENSMUSG00000021595	Nsun2	= = ↘	= = down	T-01	263	0.8542	0.214092	0.544754	=	-0.362635	0.605478	0.767858	=	-2.63204	0.00690029	0.0759805	↘	0.198678	1.05288	0.690243	-1.9418	5.32604	0.0222624	0.0655603
1656	ENSMUSG00000021597	Slf1	= = =	= = =	T0	5743	0.343818	0.573497	0.82611	=	-1.02736	0.10798	0.260087	=	0.933922	0.201612	0.495009	=	0.0223364	0.366155	-0.661207	0.272715	5.93866	0.414333	0.537742
1657	ENSMUSG00000021598	Med10	= = =	= = =	T0	5743	-0.984027	0.0272255	0.194137	=	0.382347	0.39286	0.597195	=	-0.190488	0.719823	0.888013	=	0.594469	-0.389558	-0.00721127	-0.197699	6.51125	0.125466	0.231851
1658	ENSMUSG00000021606	Ndufs6	= = =	= = =	T0	5743	-0.00970389	0.97031	0.991552	=	0.120084	0.653693	0.800799	=	-0.455897	0.159018	0.438437	=	0.0612102	0.0515064	0.17159	-0.284307	7.9689	0.566351	0.668461
1659	ENSMUSG00000021607	Mrpl36	= = =	= = =	T0	5743	-0.902334	0.0502116	0.266475	=	-0.487919	0.296244	0.503788	=	1.06178	0.0495489	0.234931	=	0.655264	-0.24707	-0.734989	0.326794	6.86495	0.0186749	0.0575627
1660	ENSMUSG00000021608	Lpcat1	= = ↘	= = down	T-01	263	0.860187	0.154887	0.47293	=	1.20335	0.0542928	0.164172	=	-2.27741	0.00573044	0.0683446	↘	-0.677463	0.182724	1.38607	-0.891336	5.49201	0.00184089	0.00955989
1661	ENSMUSG00000021610	Clptm1l	↗ = =	up = =	T 09	151	1.81406	0.00968927	0.10649	↗	0.467582	0.49788	0.684458	=	-1.87618	0.0372163	0.201708	=	-1.12529	0.688769	1.15635	-0.719834	5.09601	0.00549823	0.0224548
1662	ENSMUSG00000021613	Hapln1	↗ = =	up = =	T 09	151	2.60007	0.000731231	0.0206591	↗	-0.816579	0.264736	0.469576	=	-2.13781	0.0301203	0.181213	=	-1.00731	1.59276	0.77618	-1.36163	4.74869	0.000971789	0.00577809
1663	ENSMUSG00000021614	Vcan	= ↘ =	= down =	T-03	544	0.472344	0.0621498	0.296678	=	-1.01575	0.000167965	0.00199156	↘	-0.253173	0.41341	0.696911	=	0.216913	0.689256	-0.326498	-0.579671	8.78606	8.06712e-05	0.000770184
1664	ENSMUSG00000021615	Xrcc4	↗ ↘ =	up down =	T 06	97	2.34993	0.00112101	0.0282759	↗	-3.93566	2.6671e-06	7.76424e-05	↘	1.11218	0.19369	0.485852	=	-0.072664	2.27727	-1.65839	-0.546212	4.19931	1.99423e-06	3.40722e-05
1665	ENSMUSG00000021619	Atg10	= = =	= = =	T0	5743	0.127821	0.865047	0.951505	=	-1.3077	0.0996053	0.246569	=	0.810797	0.370142	0.663191	=	0.355285	0.483106	-0.824594	-0.0137967	4.60969	0.373747	0.499025
1666	ENSMUSG00000021621	Zcchc9	= = =	= = =	T0	5743	-0.76802	0.223799	0.557891	=	0.408643	0.524164	0.706522	=	-1.28848	0.111343	0.362602	=	0.693814	-0.0742063	0.334436	-0.954044	5.61646	0.199984	0.322275
1667	ENSMUSG00000021629	Slc30a5	↘ = =	down = =	T-09	80	-2.15557	0.00654431	0.0858948	↘	1.77449	0.0252539	0.092653	=	0.744585	0.389532	0.678049	=	0.543288	-1.61229	0.162207	0.906792	4.81691	0.0266577	0.0749184
1668	ENSMUSG00000021635	Rad17	= = =	= = =	T0	5743	-0.449104	0.531795	0.806288	=	-0.416141	0.572936	0.743709	=	0.879455	0.302733	0.598247	=	0.325035	-0.124069	-0.54021	0.339245	4.98231	0.627697	0.722732
1669	ENSMUSG00000021639	Gtf2h2	= = =	= = =	T0	5743	-0.678434	0.365545	0.687976	=	0.848644	0.269183	0.474046	=	-0.224261	0.803926	0.921723	=	0.140568	-0.537865	0.310779	0.086518	4.87488	0.721499	0.798367
1670	ENSMUSG00000021643	Serf1	↘ ↗ =	down up =	T-06	264	-1.07424	6.16129e-06	0.00084817	↘	1.8397	4.03366e-12	1.05682e-09	↗	-0.860997	0.00247207	0.0436707	=	0.10108	-0.973162	0.866539	0.00554209	8.96139	1.2118e-10	7.87379e-09
1671	ENSMUSG00000021646	Mccc2	= = =	= = =	T0	5743	0.0738105	0.922034	0.973312	=	0.16658	0.829599	0.912885	=	-2.68086	0.0133622	0.110505	=	0.531567	0.605378	0.771958	-1.9089	4.45116	0.091264	0.18375
1672	ENSMUSG00000021650	Ptcd2	= = =	= = =	T0	5743	-0.168805	0.814446	0.932519	=	-0.00978228	0.989421	0.995142	=	-1.24697	0.180674	0.468529	=	0.443238	0.274433	0.264651	-0.982321	5.1209	0.481587	0.598446
1673	ENSMUSG00000021660	Btf3	= = =	= = =	T0	5743	0.140314	0.560202	0.820696	=	-0.290093	0.242568	0.443126	=	-0.240801	0.415852	0.698273	=	0.100012	0.240325	-0.0497679	-0.290569	7.97673	0.311946	0.438106
1674	ENSMUSG00000021661	Ankra2	= = =	= = =	T0	5743	0.535021	0.454441	0.756656	=	1.01818	0.164764	0.347138	=	1.39725	0.0906555	0.326828	=	-1.25967	-0.724647	0.29353	1.69078	4.46302	0.00154957	0.00836022
1675	ENSMUSG00000021665	Hexb	= = =	= = =	T0	5743	-1.01456	0.168846	0.491705	=	1.15851	0.125003	0.288186	=	0.405099	0.637926	0.840492	=	0.0803927	-0.934169	0.224339	0.629438	4.67002	0.293689	0.419364
1676	ENSMUSG00000021666	Gfm2	= = =	= = =	T0	5743	-1.19172	0.106961	0.3921	=	1.38884	0.0665372	0.188163	=	-0.129659	0.881013	0.954399	=	0.231785	-0.959934	0.428904	0.299245	3.89307	0.280129	0.40569
1677	ENSMUSG00000021669	Col4a3bp	= = =	= = =	T0	5743	0.322734	0.652172	0.86569	=	-0.609915	0.410141	0.612729	=	1.7731	0.0373721	0.201708	=	-0.380369	-0.0576348	-0.667549	1.10555	5.45145	0.156219	0.27042
1678	ENSMUSG00000021670	Hmgcr	= ↗ =	= up =	T 03	424	-0.0939775	0.811277	0.932396	=	1.21005	0.00365251	0.0221386	↗	-0.0236638	0.960234	0.985848	=	-0.528626	-0.622604	0.587447	0.563783	6.66964	0.00276596	0.0132148
1679	ENSMUSG00000021671	Poc5	= = =	= = =	T0	5743	-0.167399	0.805136	0.930438	=	-1.34611	0.0640112	0.182934	=	0.815504	0.326752	0.623269	=	0.594729	0.42733	-0.918782	-0.103278	4.11638	0.170453	0.287623
1680	ENSMUSG00000021676	Iqgap2	= ↘ =	= down =	T-03	544	-0.433069	0.527431	0.805053	=	-2.52845	0.00114611	0.00906399	↘	2.08001	0.013789	0.112281	=	1.06902	0.635955	-1.89249	0.187514	4.69352	0.00208232	0.010577
1681	ENSMUSG00000021681	Aggf1	= = =	= = =	T0	5743	1.61688	0.0339971	0.217764	=	-0.738231	0.334947	0.542784	=	-0.328326	0.719782	0.888013	=	-0.761465	0.855418	0.117187	-0.211139	4.99632	0.187284	0.307838
1682	ENSMUSG00000021686	Ap3b1	= = =	= = =	T0	5743	0.693684	0.269879	0.6007	=	-0.836968	0.198175	0.389936	=	0.435381	0.564073	0.796938	=	-0.210624	0.48306	-0.353908	0.081473	5.33676	0.560699	0.664139
1683	ENSMUSG00000021687	Scamp1	= = =	= = =	T0	5743	0.0504978	0.940469	0.980553	=	0.638578	0.358897	0.566122	=	1.23006	0.122758	0.382062	=	-0.664678	-0.61418	0.0243984	1.25446	5.37155	0.0470302	0.113888
1684	ENSMUSG00000021690	Jmy	= = =	= = =	T0	5743	0.272213	0.719203	0.897982	=	0.337613	0.663703	0.808329	=	0.911531	0.307859	0.602644	=	-0.600849	-0.328636	0.00897685	0.920508	5.07046	0.327735	0.453484
1685	ENSMUSG00000021692	Dimt1	= ↘ =	= down =	T-03	544	0.33341	0.601957	0.844112	=	-2.47906	0.000638542	0.00583379	↘	1.56312	0.0471346	0.229375	=	0.598695	0.932105	-1.54696	0.0161595	4.54459	0.00579703	0.0233897
1686	ENSMUSG00000021693	Ksi2a	= = =	= = =	T0	5743	-0.000523017	0.999288	0.999657	=	0.106494	0.858748	0.929661	=	-0.475173	0.510943	0.764344	=	0.0659386	0.0654155	0.17191	-0.303264	5.99219	0.930398	0.950288
1687	ENSMUSG00000021694	Ercc8	↘ ↗ =	down up =	T-06	264	-2.97607	0.000342425	0.0123124	↘	2.78432	0.000822995	0.0070053	↗	-0.190694	0.82969	0.932827	=	0.887567	-2.0885	0.695814	0.50512	4.44271	0.00327475	0.0149845
1688	ENSMUSG00000021699	Pde4d	= ↗ =	= up =	T 03	424	0.263445	0.730986	0.903594	=	2.65167	0.0012157	0.009485	↗	1.23045	0.147848	0.423215	=	-1.83103	-1.56759	1.08409	2.31453	4.58884	1.07068e-06	2.02705e-05
1689	ENSMUSG00000021700	Rab3c	= = ↗	= = up	T 01	232	-0.0309769	0.956692	0.986353	=	1.49034	0.0130328	0.0563946	=	2.69148	8.86708e-05	0.00620848	↗	-1.39481	-1.42578	0.064556	2.75604	5.92263	8.30986e-11	6.02613e-09
1690	ENSMUSG00000021701	Plk2	= = =	= = =	T0	5743	0.0787678	0.882483	0.959566	=	0.224033	0.682055	0.820325	=	0.551961	0.385748	0.67475	=	-0.309082	-0.230315	-0.00628215	0.545679	6.04819	0.5287	0.636729
1691	ENSMUSG00000021704	Mtx3	= = =	= = =	T0	5743	0.0909295	0.906402	0.968382	=	-2.14921	0.012526	0.0547261	=	2.4464	0.0103683	0.0956947	=	0.394811	0.485741	-1.66347	0.782922	4.09386	0.0457334	0.111713
1692	ENSMUSG00000021706	Zfyve16	= = =	= = =	T0	5743	-0.964878	0.189641	0.516919	=	0.754999	0.312943	0.521799	=	0.803045	0.345608	0.641421	=	0.145398	-0.81948	-0.0644812	0.738564	5.00697	0.325466	0.451113
1693	ENSMUSG00000021707	Dhfr	= ↘ =	= down =	T-03	544	1.06457	0.0948298	0.370816	=	-1.75477	0.00972592	0.0453467	↘	-0.804709	0.321241	0.61781	=	0.280135	1.3447	-0.410064	-1.21477	5.68503	0.00675452	0.0264386
1694	ENSMUSG00000021709	Erbin	= = =	= = =	T0	5743	0.716639	0.109794	0.395728	=	-0.805625	0.0820343	0.216748	=	0.00529034	0.992222	0.996911	=	-0.135989	0.58065	-0.224975	-0.219685	6.77232	0.221923	0.346893
1695	ENSMUSG00000021710	Nln	= ↗ =	= up =	T 03	424	-0.913123	0.189321	0.516863	=	2.28438	0.0021913	0.0151212	↗	0.0675448	0.933841	0.975327	=	-0.474236	-1.38736	0.897025	0.96457	4.76204	0.00559698	0.022718
1696	ENSMUSG00000021711	Trappc13	= = =	= = =	T0	5743	-0.49528	0.387489	0.707039	=	1.11509	0.060753	0.176922	=	-1.57126	0.0357706	0.19872	=	0.206728	-0.288553	0.826541	-0.744716	5.67332	0.103297	0.200905
1697	ENSMUSG00000021712	Trim23	= = =	= = =	T0	5743	-1.01202	0.17171	0.49465	=	-0.0493663	0.94765	0.975763	=	0.708479	0.415059	0.697934	=	0.606576	-0.405441	-0.454807	0.253672	4.32282	0.393873	0.517392
1698	ENSMUSG00000021713	Ppwd1	= ↘ =	= down =	T-03	544	0.0443372	0.950704	0.983771	=	-2.21754	0.0058128	0.0314953	↘	2.1647	0.0146382	0.116546	=	0.534342	0.578679	-1.63886	0.52584	4.51873	0.0280852	0.0775349
1699	ENSMUSG00000021714	Cenpk	= ↘ =	= down =	T-03	544	-0.0411652	0.952304	0.9842	=	-2.1243	0.00499865	0.028292	↘	-0.25984	0.765184	0.905687	=	1.15798	1.11682	-1.00748	-1.26732	5.60422	0.00257322	0.0125712
1700	ENSMUSG00000021715	Cwc27	= = =	= = =	T0	5743	-0.952771	0.162543	0.482752	=	-0.0915891	0.894766	0.948218	=	1.24375	0.118531	0.375537	=	0.449434	-0.503337	-0.594926	0.648829	4.90905	0.219629	0.344501
1701	ENSMUSG00000021716	Srek1ip1	= ↘ =	= down =	T-03	544	0.576456	0.243937	0.578361	=	-1.55502	0.00337833	0.0208027	↘	-0.227335	0.710386	0.882766	=	0.402003	0.978459	-0.576564	-0.803898	6.4606	0.00554302	0.0225553
1702	ENSMUSG00000021725	Parp8	= = ↗	= = up	T 01	232	-0.0791238	0.914236	0.970716	=	-0.842362	0.272182	0.476641	=	2.47176	0.0053098	0.0664503	↗	-0.137416	-0.21654	-1.0589	1.41286	4.2407	0.0347473	0.0915994
1703	ENSMUSG00000021728	Emb	= = =	= = =	T0	5743	0.99051	0.119375	0.413461	=	-1.03443	0.115437	0.272394	=	-0.634523	0.421847	0.702831	=	-0.0670378	0.923472	-0.110956	-0.745479	5.47852	0.133728	0.242496
1704	ENSMUSG00000021731	Mrps30	↘ = =	down = =	T-09	80	-1.88777	0.00688433	0.0876404	↘	1.4322	0.0397966	0.130549	=	-0.733403	0.371905	0.66489	=	0.88308	-1.00469	0.427509	-0.305894	5.12982	0.0432196	0.107086
1705	ENSMUSG00000021733	Slc4a7	= = =	= = =	T0	5743	0.0303116	0.96267	0.989408	=	0.268857	0.685748	0.823314	=	0.83129	0.279284	0.577107	=	-0.364984	-0.334673	-0.0658162	0.765474	5.78185	0.414845	0.53798
1706	ENSMUSG00000021737	Psmd6	= = =	= = =	T0	5743	-0.684031	0.0502307	0.266475	=	-0.0602437	0.864425	0.932978	=	0.341844	0.40854	0.693161	=	0.457684	-0.226347	-0.286591	0.0552531	7.42507	0.111016	0.211412
1707	ENSMUSG00000021738	Atxn7	= = =	= = =	T0	5743	-0.566488	0.439815	0.745874	=	-0.966671	0.206484	0.400038	=	1.01451	0.247385	0.543289	=	0.654574	0.088086	-0.878585	0.135925	4.49254	0.252137	0.377904
1708	ENSMUSG00000021745	Ptprg	= = =	= = =	T0	5743	-0.534817	0.425506	0.735624	=	0.563219	0.412182	0.614489	=	1.05464	0.180157	0.467652	=	-0.144155	-0.678973	-0.115754	0.938882	5.18299	0.215563	0.340071
1709	ENSMUSG00000021748	Pdhb	= ↘ =	= down =	T-03	544	0.474202	0.23561	0.569975	=	-1.17813	0.00540462	0.0298412	↘	0.0904259	0.852379	0.943248	=	0.210809	0.685011	-0.493123	-0.402697	6.40553	0.022397	0.0658134
1710	ENSMUSG00000021754	Map3k1	= = =	= = =	T0	5743	-0.216271	0.773955	0.916223	=	0.0533023	0.945035	0.974305	=	1.16082	0.190915	0.483206	=	-0.154653	-0.370924	-0.317622	0.843199	4.47365	0.484259	0.60039
1711	ENSMUSG00000021756	Il6st	= = =	= = =	T0	5743	-0.562485	0.436886	0.744154	=	0.469344	0.526051	0.707617	=	-0.226576	0.79657	0.917892	=	0.243836	-0.318649	0.150695	-0.075881	5.1825	0.874915	0.911501
1712	ENSMUSG00000021759	Plpp1	= ↗ =	= up =	T 03	424	-1.25847	0.100077	0.380181	=	2.13885	0.00782447	0.0387749	↗	-0.410527	0.649509	0.84662	=	-0.0229429	-1.28141	0.857439	0.446913	4.95397	0.0596266	0.135512
1713	ENSMUSG00000021760	Gpx8	= ↘ ↘	= down down	T-04	19	0.196918	0.660932	0.872152	=	-1.7992	0.000269457	0.00293369	↘	-1.7709	0.00463128	0.0618672	↘	1.19463	1.39155	-0.407645	-2.17854	7.21957	1.48816e-07	3.92429e-06
1714	ENSMUSG00000021764	Ndufs4	= = =	= = =	T0	5743	-0.321262	0.192762	0.521004	=	0.603609	0.0181689	0.0718792	=	0.00136944	0.996319	0.998162	=	-0.0612007	-0.382462	0.221147	0.222516	8.12525	0.0796213	0.16716
1715	ENSMUSG00000021765	Fst	↗ ↘ =	up down =	T 06	97	3.09928	6.3595e-05	0.00430432	↗	-2.66267	0.00066725	0.00601488	↘	0.400068	0.639185	0.840735	=	-1.09314	2.00614	-0.656532	-0.256463	4.39631	3.89234e-05	0.000425224
1716	ENSMUSG00000021767	Kat6b	= = ↗	= = up	T 01	232	0.134705	0.813827	0.932396	=	-0.480768	0.415839	0.616546	=	2.26774	0.00103814	0.0265986	↗	-0.42758	-0.292875	-0.773643	1.4941	6.13971	0.00268591	0.0130006
1717	ENSMUSG00000021770	Samd8	= = =	= = =	T0	5743	-0.348908	0.603663	0.844608	=	1.09473	0.115975	0.273267	=	0.0870632	0.913688	0.96867	=	-0.307452	-0.65636	0.438374	0.525438	4.89268	0.303456	0.42991
1718	ENSMUSG00000021771	Vdac2	= = =	= = =	T0	5743	0.0117639	0.967949	0.991267	=	-0.266333	0.37683	0.582048	=	-0.671396	0.0686625	0.280381	=	0.292192	0.303956	0.0376235	-0.633772	7.76362	0.0606025	0.137145
1719	ENSMUSG00000021772	Nkiras1	= = =	= = =	T0	5743	0.425666	0.525578	0.803453	=	-0.574489	0.406605	0.61025	=	-0.0555755	0.945969	0.980411	=	-0.0181111	0.407555	-0.166934	-0.22251	4.10968	0.810018	0.862929
1720	ENSMUSG00000021774	Ube2e1	= = =	= = =	T0	5743	0.316138	0.462368	0.761354	=	-0.334248	0.449882	0.643852	=	-0.243913	0.644025	0.843673	=	-0.0090014	0.307137	-0.0271112	-0.271024	7.01649	0.712895	0.790802
1721	ENSMUSG00000021782	Dlg5	= = =	= = =	T0	5743	0.385858	0.587696	0.835065	=	-0.0198834	0.978259	0.991566	=	0.0812322	0.924872	0.972857	=	-0.29976	0.0860981	0.0662147	0.147447	5.14026	0.931435	0.950511
1722	ENSMUSG00000021785	Ngly1	= = =	= = =	T0	5743	-0.495074	0.504344	0.790331	=	1.25759	0.102654	0.251219	=	-1.8125	0.0641213	0.271671	=	0.195634	-0.29944	0.958154	-0.854347	4.43549	0.184603	0.304931
1723	ENSMUSG00000021792	Fam213a	= = =	= = =	T0	5743	0.894129	0.144173	0.456697	=	-1.51798	0.0190214	0.0747058	=	0.281648	0.702816	0.879278	=	0.0179831	0.912112	-0.605872	-0.324224	6.08365	0.0869485	0.177486
1724	ENSMUSG00000021794	Glud1	= = =	= = =	T0	5743	0.456957	0.49329	0.782717	=	-0.477562	0.486751	0.675228	=	0.583259	0.464895	0.729957	=	-0.249752	0.207206	-0.270357	0.312903	5.40145	0.798316	0.854272
1725	ENSMUSG00000021796	Bmpr1a	= ↘ =	= down =	T-03	544	0.644456	0.209618	0.539805	=	-1.81838	0.00112531	0.00894299	↘	0.789806	0.201421	0.494839	=	0.228396	0.872853	-0.945527	-0.155722	6.56059	0.0109696	0.0384695
1726	ENSMUSG00000021806	Nid2	= = =	= = =	T0	5743	0.0867879	0.9015	0.967402	=	-0.667629	0.358314	0.565531	=	0.0700169	0.934877	0.975889	=	0.251219	0.338007	-0.329622	-0.259605	5.00922	0.748537	0.819245
1727	ENSMUSG00000021807	Rtraf	= = =	= = =	T0	5743	0.0976177	0.65839	0.870493	=	-0.341645	0.134311	0.303105	=	-0.459142	0.0950965	0.335523	=	0.212394	0.310012	-0.0316326	-0.490774	8.63226	0.0259378	0.0734745
1728	ENSMUSG00000021810	Ecd	= = =	= = =	T0	5743	0.277339	0.682503	0.882268	=	-0.923887	0.190838	0.38102	=	-0.533722	0.529692	0.773908	=	0.38737	0.664709	-0.259178	-0.7929	5.08767	0.295015	0.420666
1729	ENSMUSG00000021811	Dnajc9	= = =	= = =	T0	5743	0.210024	0.677915	0.879911	=	-0.00631046	0.990296	0.995184	=	-1.14487	0.0791593	0.303367	=	0.131854	0.341878	0.335568	-0.809301	6.53211	0.311461	0.437587
1730	ENSMUSG00000021814	Anxa7	= ↘ =	= down =	T-03	544	1.42652	0.0482	0.260293	=	-2.61528	0.00101523	0.00828715	↘	0.9262	0.281062	0.577959	=	0.00619706	1.43272	-1.18256	-0.256358	4.77352	0.00566278	0.0229278
1731	ENSMUSG00000021816	Ppp3cb	= = ↗	= = up	T 01	232	-0.496892	0.288054	0.617954	=	0.299983	0.529776	0.710487	=	1.78513	0.00136572	0.0316022	↗	-0.223604	-0.720496	-0.420513	1.36461	6.47482	0.000577759	0.00379053
1732	ENSMUSG00000021819	Zswim8	= = =	= = =	T0	5743	0.253665	0.675743	0.879126	=	0.127665	0.837361	0.917984	=	-0.101376	0.890818	0.959197	=	-0.228738	0.0249278	0.152593	0.0512169	5.7063	0.93536	0.953557
1733	ENSMUSG00000021820	Camk2g	= = ↗	= = up	T 01	232	0.390004	0.469646	0.767344	=	-1.39718	0.0149106	0.062264	=	2.03472	0.0018502	0.0378522	↗	-0.102592	0.287412	-1.10977	0.924948	5.88544	0.0157569	0.0507443
1734	ENSMUSG00000021823	Vcl	= ↘ ↗	= down up	T-02	149	0.195347	0.741611	0.907816	=	-2.82298	4.19953e-05	0.000671428	↘	2.10827	0.00397144	0.0572931	↗	0.737912	0.933259	-1.88972	0.218547	5.76498	0.000387741	0.00279188
1735	ENSMUSG00000021824	Ap3m1	= = =	= = =	T0	5743	-1.56076	0.028342	0.198095	=	0.419881	0.552264	0.727691	=	0.475746	0.561234	0.795834	=	0.841694	-0.719067	-0.299186	0.17656	5.16799	0.123704	0.229703
1736	ENSMUSG00000021830	Txndc16	= = =	= = =	T0	5743	0.279625	0.685947	0.882943	=	0.0469042	0.947265	0.975737	=	1.68392	0.039372	0.208225	=	-0.654151	-0.374527	-0.327622	1.3563	4.89854	0.0439343	0.108493
1737	ENSMUSG00000021832	Psmc6	= = =	= = =	T0	5743	-0.14554	0.609834	0.846824	=	0.521864	0.0768015	0.207099	=	-0.388014	0.269318	0.566487	=	-0.0547731	-0.200314	0.321551	-0.0664638	7.86158	0.309695	0.436162
1738	ENSMUSG00000021835	Bmp4	= = =	= = =	T0	5743	0.173429	0.786114	0.922819	=	-0.805455	0.226765	0.425382	=	-1.2768	0.131694	0.398071	=	0.591855	0.765285	-0.0401709	-1.31697	4.76491	0.0882702	0.17936
1739	ENSMUSG00000021838	Samd4	= = =	= = =	T0	5743	0.658942	0.409334	0.724001	=	-1.01598	0.222216	0.419241	=	2.02036	0.0328961	0.190165	=	-0.491308	0.167635	-0.848343	1.17202	4.40196	0.133837	0.242639
1740	ENSMUSG00000021840	Mapk1ip1l	= = =	= = =	T0	5743	-0.341669	0.566412	0.823119	=	0.84459	0.169827	0.354039	=	-1.46976	0.058213	0.258177	=	0.201396	-0.140273	0.704317	-0.76544	5.80333	0.229212	0.354805
1741	ENSMUSG00000021843	Ktn1	= = =	= = =	T0	5743	0.0809181	0.78411	0.922041	=	-0.0120239	0.96836	0.987054	=	0.253313	0.477	0.738645	=	-0.118005	-0.0370869	-0.0491107	0.204203	7.60104	0.826425	0.875698
1742	ENSMUSG00000021848	Otx2	= = =	= = =	T0	5743	-1.34136	0.0766196	0.329087	=	1.71139	0.0285623	0.102105	=	-0.750541	0.41171	0.695488	=	0.337958	-1.0034	0.707991	-0.0425497	5.33478	0.166668	0.282875
1743	ENSMUSG00000021868	Ppsi	= = =	= = =	T0	5743	-1.23915	0.0386789	0.232016	=	-0.423577	0.481346	0.671273	=	-0.180209	0.801673	0.920049	=	1.1862	-0.0529463	-0.476523	-0.656732	5.29371	0.0098816	0.035553
1744	ENSMUSG00000021870	Slmap	= = =	= = =	T0	5743	1.1846	0.090836	0.361829	=	-1.59432	0.0304115	0.10697	=	0.732769	0.377829	0.669013	=	-0.274481	0.910115	-0.684201	0.0485672	5.47281	0.128732	0.236191
1745	ENSMUSG00000021876	Rnase4	= = =	= = =	T0	5743	-0.372448	0.614654	0.849246	=	-0.927179	0.230337	0.429377	=	1.65809	0.0600884	0.262238	=	0.328404	-0.0440442	-0.971223	0.686864	4.35292	0.249809	0.37531
1746	ENSMUSG00000021877	Arf4	= = =	= = =	T0	5743	0.136101	0.519011	0.79862	=	0.298784	0.169591	0.353799	=	-0.123523	0.630984	0.835211	=	-0.220587	-0.0844861	0.214298	0.0907755	8.96178	0.196038	0.317492
1747	ENSMUSG00000021891	Mettl6	= ↘ =	= down =	T-03	544	0.979261	0.175219	0.498993	=	-2.46528	0.00215794	0.0149802	↘	2.22204	0.011188	0.0996367	=	-0.0573191	0.921942	-1.54333	0.67871	4.67117	0.0167353	0.053106
1748	ENSMUSG00000021892	Sh3bp5	↘ ↗ =	down up =	T-06	264	-1.72827	0.00604877	0.0827175	↘	3.28381	2.62997e-06	7.68369e-05	↗	-1.13233	0.130923	0.396185	=	-0.0626145	-1.79089	1.49292	0.360585	5.93537	2.81679e-05	0.00031908
1749	ENSMUSG00000021893	Capn7	= = =	= = =	T0	5743	1.26871	0.0802586	0.338701	=	-1.35615	0.0714881	0.197358	=	1.40242	0.0990389	0.343025	=	-0.624065	0.644648	-0.711502	0.690919	4.9038	0.119846	0.22432
1750	ENSMUSG00000021901	Bap1	= = =	= = =	T0	5743	1.0916	0.0564573	0.282009	=	-0.0255903	0.964602	0.985596	=	-0.470705	0.499246	0.757021	=	-0.68823	0.403372	0.377781	-0.0929235	5.55715	0.205283	0.327791
1751	ENSMUSG00000021905	Dph3	= = =	= = =	T0	5743	-0.228545	0.632066	0.858635	=	-0.112778	0.817798	0.906282	=	0.317064	0.58056	0.806553	=	0.148532	-0.0800131	-0.192791	0.124272	6.27961	0.887101	0.919596
1752	ENSMUSG00000021910	Nisch	= = =	= = =	T0	5743	-0.250059	0.390125	0.707866	=	0.46625	0.119734	0.280253	=	0.321071	0.356735	0.652646	=	-0.125848	-0.375907	0.0903424	0.411413	7.56758	0.127657	0.23479
1753	ENSMUSG00000021911	Parg	= = =	= = =	T0	5743	-0.464805	0.482036	0.775728	=	0.858468	0.207467	0.400777	=	-2.21035	0.0144202	0.115618	=	0.471958	0.0071531	0.865621	-1.34473	5.34274	0.0869376	0.177486
1754	ENSMUSG00000021916	Glt8d1	= = =	= = =	T0	5743	-0.298905	0.673617	0.877709	=	1.56882	0.0351359	0.118955	=	-0.681954	0.434025	0.710966	=	-0.38974	-0.688645	0.88017	0.198216	5.26456	0.127337	0.234307
1755	ENSMUSG00000021917	Spcs1	= = =	= = =	T0	5743	-0.0648606	0.769169	0.913702	=	-0.424459	0.0640091	0.182934	=	-0.127298	0.637444	0.840474	=	0.2927	0.227839	-0.19662	-0.323919	8.45265	0.0344693	0.0910211
1756	ENSMUSG00000021918	Nek4	= ↗ =	= up =	T 03	424	-1.70343	0.0234931	0.180468	=	2.63903	0.000864031	0.00722725	↗	-0.169886	0.840434	0.937381	=	0.000527003	-1.7029	0.936129	0.766243	4.13186	0.00709026	0.0273443
1757	ENSMUSG00000021928	Ebpl	= = =	= = =	T0	5743	-0.198479	0.75272	0.909894	=	0.50372	0.436109	0.632245	=	-0.372683	0.629697	0.834731	=	-0.00982998	-0.208309	0.295411	-0.0772722	5.55137	0.882042	0.916692
1758	ENSMUSG00000021929	Kpna3	= = =	= = =	T0	5743	0.388369	0.453722	0.755924	=	0.00174872	0.997372	0.998228	=	0.411049	0.507934	0.762534	=	-0.394914	-0.00654432	-0.00479559	0.406254	6.06573	0.613552	0.710478
1759	ENSMUSG00000021930	Spryd7	= = =	= = =	T0	5743	-1.73554	0.0262139	0.19095	=	2.02002	0.0118014	0.0524923	=	-0.878851	0.34387	0.640282	=	0.511358	-1.22418	0.795836	-0.0830143	4.35948	0.0730217	0.15661
1760	ENSMUSG00000021932	Rnaseh2b	= = =	= = =	T0	5743	-0.507886	0.324407	0.653363	=	0.119083	0.820788	0.908482	=	-1.04379	0.11166	0.363197	=	0.58232	0.0744342	0.193517	-0.850271	6.57531	0.184216	0.304416
1761	ENSMUSG00000021936	Mapk8	= = =	= = =	T0	5743	0.346593	0.511183	0.795067	=	0.711659	0.191237	0.381534	=	-0.105813	0.868666	0.950338	=	-0.589321	-0.242728	0.468931	0.363118	6.6161	0.181702	0.301561
1762	ENSMUSG00000021938	Pspc1	= = =	= = =	T0	5743	0.63121	0.364812	0.68742	=	0.751138	0.293157	0.500635	=	-2.25859	0.0179218	0.131254	=	-0.284329	0.346881	1.09802	-1.16057	5.133	0.0562196	0.129869
1763	ENSMUSG00000021939	Ctsb	= = =	= = =	T0	5743	-0.826012	0.0299838	0.203283	=	-0.413602	0.282748	0.489127	=	1.07691	0.0162069	0.122881	=	0.557082	-0.26893	-0.682532	0.39438	6.82589	0.00639714	0.0252917
1764	ENSMUSG00000021943	Gdf10	= ↘ =	= down =	T-03	544	1.25291	0.0905121	0.360966	=	-3.16028	0.000222797	0.00250979	↘	-0.592162	0.555545	0.792304	=	0.7885	2.04141	-1.11887	-1.71103	4.71159	0.00012385	0.00109934
1765	ENSMUSG00000021945	Zmym2	= = =	= = =	T0	5743	-0.149797	0.733342	0.904704	=	0.344269	0.445757	0.64057	=	0.0860173	0.871281	0.951246	=	-0.0812914	-0.231088	0.113181	0.199198	6.93055	0.82019	0.871449
1766	ENSMUSG00000021947	Cryl1	= ↘ =	= down =	T-03	544	1.31396	0.0709197	0.317012	=	-2.26135	0.00413033	0.0244687	↘	0.386256	0.660282	0.852186	=	0.0486444	1.3626	-0.898751	-0.512496	4.44399	0.0157091	0.05064
1767	ENSMUSG00000021948	Prkcd	= = =	= = =	T0	5743	0.0130307	0.984901	0.995964	=	-0.925141	0.197288	0.388653	=	0.0858553	0.918519	0.96973	=	0.431334	0.444364	-0.480777	-0.394921	5.29043	0.442664	0.56468
1768	ENSMUSG00000021951	Eef1akmt1	= = =	= = =	T0	5743	0.163276	0.752496	0.909894	=	0.019464	0.970785	0.988203	=	-1.21553	0.0697009	0.282526	=	0.171694	0.33497	0.354434	-0.861099	6.1044	0.292372	0.417997
1769	ENSMUSG00000021952	Xpo4	= = =	= = =	T0	5743	-1.15072	0.130988	0.433669	=	-0.141229	0.855129	0.9284	=	0.933212	0.294585	0.590624	=	0.70035	-0.450368	-0.591597	0.341615	4.79885	0.262434	0.387754
1770	ENSMUSG00000021957	Tkt	= = =	= = =	T0	5743	0.237416	0.495115	0.784343	=	-0.457051	0.203612	0.396914	=	-0.0867926	0.838186	0.935936	=	0.0721617	0.309578	-0.147473	-0.234266	7.05845	0.500026	0.612829
1771	ENSMUSG00000021958	Pinx1	= = =	= = =	T0	5743	-0.907516	0.224844	0.558819	=	0.031933	0.966393	0.986135	=	-0.0218278	0.98061	0.992041	=	0.670128	-0.237389	-0.205456	-0.227283	4.91575	0.508475	0.620561
1772	ENSMUSG00000021959	Lats2	= = =	= = =	T0	5743	0.254534	0.740169	0.907282	=	-1.09476	0.174974	0.361011	=	0.534602	0.567488	0.79886	=	0.222829	0.477363	-0.617397	-0.0827945	4.14473	0.574038	0.676093
1773	ENSMUSG00000021962	Dcp1a	↘ ↗ =	down up =	T-06	264	-2.08874	0.00992773	0.107654	↘	3.29574	0.000152713	0.00184573	↗	-1.24917	0.188568	0.479357	=	0.230974	-1.85776	1.43798	0.188811	4.73014	0.00196546	0.0100769
1774	ENSMUSG00000021963	Sap18	= = =	= = =	T0	5743	0.52834	0.327237	0.655338	=	0.0428591	0.938053	0.971415	=	-1.00492	0.142782	0.416401	=	-0.166454	0.361886	0.404745	-0.600178	6.1441	0.373698	0.499025
1775	ENSMUSG00000021967	Mrpl57	= = ↘	= = down	T-01	263	0.257784	0.558456	0.820277	=	-0.707875	0.121916	0.283157	=	-1.91404	0.00162783	0.0351628	↘	0.639109	0.896893	0.189019	-1.72502	6.74245	0.000474657	0.0032588
1776	ENSMUSG00000021969	Zdhhc20	= = =	= = =	T0	5743	0.653503	0.275309	0.606306	=	-0.347347	0.571091	0.742025	=	0.206822	0.774128	0.909992	=	-0.368159	0.285344	-0.0620031	0.144819	5.94902	0.73139	0.806127
1777	ENSMUSG00000021972	Hmbox1	= = =	= = =	T0	5743	-1.16738	0.114829	0.40444	=	0.430677	0.564065	0.737474	=	-0.211453	0.81166	0.924845	=	0.713059	-0.45432	-0.0236432	-0.235097	4.95258	0.391966	0.515805
1778	ENSMUSG00000021973	Micu2	= = =	= = =	T0	5743	0.517032	0.460621	0.76113	=	0.594949	0.40865	0.612252	=	-1.88491	0.0442201	0.221701	=	-0.214022	0.30301	0.897959	-0.986947	5.47547	0.158931	0.273831
1779	ENSMUSG00000021978	Extl3	= = =	= = =	T0	5743	-0.67494	0.305552	0.635354	=	1.07949	0.111872	0.266302	=	-0.191421	0.808931	0.923343	=	0.014314	-0.660626	0.418867	0.227445	5.06724	0.444085	0.565137
1780	ENSMUSG00000021981	Cab39l	↗ = =	up = =	T 09	151	2.1739	0.00429218	0.0665288	↗	-1.16028	0.123162	0.285152	=	-1.1778	0.208379	0.504567	=	-0.755837	1.41806	0.257786	-0.920011	4.51479	0.0107553	0.037925
1781	ENSMUSG00000021982	Cdadc1	= = =	= = =	T0	5743	-0.0127303	0.985476	0.995964	=	0.0605226	0.932767	0.968913	=	0.71648	0.389033	0.677326	=	-0.199834	-0.212564	-0.152041	0.564439	4.99018	0.756507	0.824524
1782	ENSMUSG00000021983	Atp8a2	= ↗ =	= up =	T 03	424	-1.7544	0.0286252	0.198915	=	2.33508	0.00506951	0.028534	↗	1.34952	0.12554	0.385824	=	-0.189122	-1.94352	0.39156	1.74108	4.76777	0.00113929	0.0065584
1783	ENSMUSG00000021986	Amer2	↘ ↗ =	down up =	T-06	264	-2.86555	7.91174e-05	0.00490528	↘	4.22892	1.11399e-07	5.6549e-06	↗	-0.895504	0.253947	0.54987	=	0.258578	-2.60697	1.62195	0.726445	5.40143	2.25769e-06	3.78082e-05
1784	ENSMUSG00000021987	Mtmr6	= = =	= = =	T0	5743	-0.597997	0.38757	0.707039	=	1.42544	0.0480175	0.149942	=	0.446326	0.582601	0.806939	=	-0.375805	-0.973802	0.45164	0.897967	5.08672	0.0801058	0.167859
1785	ENSMUSG00000021990	Spata13	= = =	= = =	T0	5743	-0.186602	0.810045	0.932199	=	0.251077	0.752391	0.867091	=	-1.20545	0.227307	0.523603	=	0.315776	0.129173	0.38025	-0.825199	4.63736	0.655878	0.745875
1786	ENSMUSG00000021994	Wnt5a	= ↘ =	= down =	T-03	544	1.06337	0.0522413	0.272689	=	-2.55307	3.45098e-05	0.000574429	↘	-0.256771	0.707645	0.880776	=	0.543203	1.60657	-0.946501	-1.20327	7.26021	2.0661e-05	0.000244745
1787	ENSMUSG00000021996	Esd	= ↘ =	= down =	T-03	544	0.0828559	0.800768	0.929537	=	-1.11114	0.00152438	0.011338	↘	0.196605	0.622171	0.830633	=	0.444278	0.527134	-0.584009	-0.387404	7.72008	0.00267709	0.012977
1788	ENSMUSG00000022000	Zc3h13	= = =	= = =	T0	5743	0.0526144	0.918698	0.972685	=	0.424951	0.422783	0.621755	=	-0.306091	0.628365	0.834121	=	-0.175414	-0.122799	0.302152	-0.00393923	6.21249	0.790261	0.849345
1789	ENSMUSG00000022008	Gpalpp1	= = =	= = =	T0	5743	-1.15268	0.111837	0.399972	=	-0.271965	0.711873	0.841704	=	1.44803	0.0857269	0.315889	=	0.638488	-0.514195	-0.78616	0.661867	4.76966	0.124331	0.230341
1790	ENSMUSG00000022009	Nufip1	= = =	= = =	T0	5743	0.0992167	0.889881	0.963388	=	-1.09578	0.14486	0.319108	=	0.983238	0.251988	0.54755	=	0.22767	0.326886	-0.768897	0.214341	5.12132	0.46864	0.587028
1791	ENSMUSG00000022010	Tsc22d1	↘ ↗ =	down up =	T-06	264	-1.29987	3.74722e-06	0.000621121	↘	1.71395	8.73613e-09	7.71248e-07	↗	-0.0726627	0.817562	0.928056	=	0.136096	-1.16378	0.550173	0.47751	8.06159	6.52448e-08	1.97564e-06
1792	ENSMUSG00000022012	Enox1	= = =	= = =	T0	5743	0.447609	0.559519	0.820696	=	0.148613	0.849751	0.926064	=	0.886023	0.328245	0.624463	=	-0.631519	-0.18391	-0.0352968	0.850726	4.30932	0.400452	0.523578
1793	ENSMUSG00000022013	Dnajc15	= = =	= = =	T0	5743	0.459167	0.292174	0.621844	=	-0.84892	0.0614449	0.178234	=	0.261773	0.61877	0.828905	=	0.0146416	0.473809	-0.375112	-0.113339	6.92119	0.288844	0.414193
1794	ENSMUSG00000022016	Akap11	= = ↗	= = up	T 01	232	-1.04701	0.0245764	0.184141	=	0.882441	0.0617474	0.17892	=	1.98858	0.000271838	0.0127622	↗	-0.153109	-1.20012	-0.317678	1.67091	6.46333	2.08871e-06	3.53427e-05
1795	ENSMUSG00000022018	Rgcc	↘ ↗ =	down up =	T-06	264	-2.76577	0.00023082	0.00961395	↘	2.21064	0.0028102	0.0182013	↗	-1.97605	0.0291753	0.177899	=	1.46301	-1.30275	0.907891	-1.06815	5.42047	0.000414998	0.00292842
1796	ENSMUSG00000022019	Tdrd3	= = =	= = =	T0	5743	0.184018	0.797911	0.928283	=	-0.322766	0.662631	0.807747	=	-0.27034	0.76057	0.903914	=	0.0909542	0.274973	-0.0477931	-0.318134	5.20558	0.920779	0.943226
1797	ENSMUSG00000022020	Naa16	= = =	= = =	T0	5743	0.329686	0.621338	0.853027	=	-0.170803	0.803163	0.898818	=	0.548596	0.491938	0.751462	=	-0.299012	0.0306741	-0.140129	0.408467	5.04821	0.825793	0.875187
1798	ENSMUSG00000022021	Diaph3	↗ = =	up = =	T 09	151	2.30304	0.00395111	0.0631711	↗	-1.05472	0.176884	0.363525	=	-0.987293	0.306817	0.602319	=	-0.953098	1.34995	0.295222	-0.69207	4.51513	0.0172473	0.0542114
1799	ENSMUSG00000022023	Wbp4	= = =	= = =	T0	5743	0.655266	0.183442	0.510069	=	-0.586688	0.246704	0.448051	=	-1.31701	0.0398667	0.209713	=	0.131148	0.786414	0.199725	-1.11729	6.5535	0.0367597	0.0953874
1800	ENSMUSG00000022024	Sugt1	= = =	= = =	T0	5743	0.204379	0.536451	0.809744	=	0.305711	0.368265	0.574429	=	-0.346491	0.394263	0.681679	=	-0.219517	-0.0151383	0.290573	-0.0559176	7.2166	0.47937	0.596605
1801	ENSMUSG00000022025	Cnmd	= = =	= = =	T0	5743	0.242017	0.727707	0.902096	=	-0.60768	0.398994	0.603547	=	-0.366467	0.674347	0.86296	=	0.213944	0.455961	-0.151719	-0.518186	5.49188	0.67414	0.761101
1802	ENSMUSG00000022031	Elp3	= ↗ =	= up =	T 03	424	-1.34901	0.03851	0.231556	=	2.16629	0.00159253	0.0117161	↗	0.0786906	0.916294	0.969537	=	-0.0910599	-1.44007	0.726219	0.80491	5.32511	0.00833359	0.0310769
1803	ENSMUSG00000022033	Pbk	= ↘ =	= down =	T-03	544	0.524799	0.445186	0.749388	=	-2.07984	0.00574358	0.0312816	↘	-0.348644	0.690449	0.872062	=	0.733484	1.25828	-0.821562	-1.17021	5.55985	0.00792302	0.0298663
1804	ENSMUSG00000022034	Esco2	= = =	= = =	T0	5743	-0.37313	0.574398	0.826229	=	-1.41392	0.0447069	0.142732	=	-0.557024	0.508604	0.762859	=	1.12606	0.752933	-0.660986	-1.21801	5.11509	0.0104989	0.0372204
1805	ENSMUSG00000022035	Ccdc25	= = =	= = =	T0	5743	-0.459722	0.462418	0.761354	=	-1.11595	0.0890234	0.229539	=	0.059876	0.937941	0.976285	=	0.887799	0.428077	-0.687876	-0.628	4.88017	0.0529132	0.124677
1806	ENSMUSG00000022037	Clu	= = =	= = =	T0	5743	-0.25275	0.701451	0.889074	=	-0.268633	0.692087	0.827854	=	1.77839	0.023256	0.154446	=	-0.120719	-0.373468	-0.642102	1.13629	5.28022	0.0991516	0.195399
1807	ENSMUSG00000022043	Trim35	= ↗ =	= up =	T 03	424	-0.463349	0.315285	0.645349	=	1.64789	0.000833246	0.00706628	↗	0.297741	0.585299	0.808469	=	-0.550867	-1.01422	0.633671	0.931411	6.30849	0.000367565	0.0026655
1808	ENSMUSG00000022044	Stmn4	↘ ↗ =	down up =	T-06	264	-2.62507	7.12137e-06	0.000889843	↘	3.4111	4.55996e-08	2.82717e-06	↗	1.04993	0.080665	0.306723	=	0.000771675	-2.6243	0.786799	1.83673	5.72905	4.13499e-09	1.87622e-07
1809	ENSMUSG00000022048	Dpysl2	= ↗ =	= up =	T 03	424	-0.768096	0.0186572	0.160353	=	2.1132	1.00835e-08	8.62087e-07	↗	-0.290623	0.455369	0.725528	=	-0.407874	-1.17597	0.937234	0.646611	8.15787	1.36634e-08	5.03904e-07
1810	ENSMUSG00000022051	Bnip3l	= = =	= = =	T0	5743	0.926894	0.0515463	0.270977	=	-0.677735	0.163788	0.345798	=	0.284793	0.615587	0.827096	=	-0.427501	0.499393	-0.178343	0.106451	6.3825	0.23564	0.361312
1811	ENSMUSG00000022052	Ppp2r2a	= = =	= = =	T0	5743	0.227822	0.677199	0.879864	=	0.261577	0.641361	0.792263	=	-1.19848	0.0895437	0.324966	=	-0.00203523	0.225787	0.487363	-0.711115	5.73769	0.377008	0.501319
1812	ENSMUSG00000022053	Ebf2	= = =	= = =	T0	5743	-0.274061	0.738542	0.907067	=	-0.3289	0.696955	0.831043	=	0.820269	0.401045	0.685889	=	0.164928	-0.109132	-0.438033	0.382237	4.62688	0.833199	0.881036
1813	ENSMUSG00000022054	Nefm	↘ ↗ ↘	down up down	T-07	10	-4.53079	3.5833e-07	9.70118e-05	↘	4.33309	9.98352e-07	3.48009e-05	↗	-3.10641	0.00224502	0.0413258	↘	2.00815	-2.52264	1.81045	-1.29596	5.0053	2.42573e-07	5.84623e-06
1814	ENSMUSG00000022055	Nefl	↘ ↗ =	down up =	T-06	264	-3.70749	2.8161e-05	0.00238153	↘	3.35735	0.000125044	0.00159686	↗	0.207188	0.81609	0.927163	=	1.05015	-2.65735	0.700006	0.907195	5.60241	0.00033408	0.00247573
1815	ENSMUSG00000022064	Pibf1	= = =	= = =	T0	5743	0.0759251	0.92188	0.973312	=	-0.0581309	0.941704	0.972558	=	0.0458332	0.961123	0.985848	=	-0.0393366	0.0365884	-0.0215425	0.0242907	5.3224	0.999646	0.999646
1816	ENSMUSG00000022070	Bora	= = =	= = =	T0	5743	-0.657993	0.371263	0.692771	=	-1.35165	0.0822479	0.217171	=	1.20943	0.17056	0.45492	=	0.866963	0.20897	-1.14268	0.0667474	4.8571	0.0825539	0.171165
1817	ENSMUSG00000022089	Bin3	= = =	= = =	T0	5743	0.054038	0.940019	0.980553	=	-1.66968	0.0309144	0.108081	=	0.118674	0.894	0.960459	=	0.764645	0.818683	-0.851001	-0.732327	5.02169	0.0627322	0.140697
1818	ENSMUSG00000022095	Fam160b2	= = =	= = =	T0	5743	0.25324	0.695334	0.885974	=	0.65457	0.325472	0.534469	=	-0.951168	0.244341	0.540746	=	-0.279423	-0.0261831	0.628387	-0.322781	5.3053	0.460135	0.579144
1819	ENSMUSG00000022098	Bmp1	= = =	= = =	T0	5743	0.131674	0.825755	0.937103	=	-1.08962	0.0827331	0.218097	=	-1.81266	0.0271206	0.170227	=	0.89922	1.03089	-0.0587279	-1.87139	5.61568	0.00405098	0.0177945
1820	ENSMUSG00000022100	Xpo7	= = =	= = =	T0	5743	1.16311	0.0587233	0.287995	=	-0.401	0.519299	0.702606	=	0.419371	0.563682	0.796938	=	-0.776679	0.386436	-0.0145642	0.404807	5.85876	0.236593	0.36209
1821	ENSMUSG00000022105	Rb1	= = =	= = =	T0	5743	-0.0019108	0.998046	0.999504	=	0.612148	0.445765	0.64057	=	0.628263	0.497604	0.755961	=	-0.461707	-0.463618	0.14853	0.776794	5.25433	0.45654	0.576106
1822	ENSMUSG00000022106	Rcbtb2	= = =	= = =	T0	5743	0.0156065	0.977622	0.994497	=	-1.10828	0.0583267	0.17189	=	0.71974	0.282099	0.578881	=	0.3625	0.378106	-0.730173	-0.0104327	6.16794	0.214581	0.338867
1823	ENSMUSG00000022108	Itm2b	= ↘ =	= down =	T-03	544	0.842356	0.000394726	0.0138188	=	-1.40089	6.32885e-08	3.67164e-06	↘	0.964478	0.000609171	0.0197598	=	-0.172441	0.669915	-0.730976	0.233502	8.95861	5.68379e-07	1.17765e-05
1824	ENSMUSG00000022109	Med4	= = =	= = =	T0	5743	-0.202945	0.699872	0.888459	=	0.710274	0.190992	0.381233	=	-0.235079	0.714006	0.885067	=	-0.144158	-0.347104	0.36317	0.128091	5.99987	0.576696	0.67814
1825	ENSMUSG00000022110	Sucla2	= = =	= = =	T0	5743	0.332422	0.529584	0.805329	=	0.227666	0.674675	0.815501	=	-1.07142	0.112908	0.364918	=	-0.0952952	0.237127	0.464793	-0.606625	6.62433	0.394702	0.518218
1826	ENSMUSG00000022111	Uchl3	= ↗ ↘	= up down	T 02	36	-0.448811	0.296493	0.626624	=	1.24481	0.00587926	0.0317074	↗	-1.87508	0.00120677	0.029258	↘	0.182971	-0.26584	0.978974	-0.896104	7.06596	0.0026384	0.0128165
1827	ENSMUSG00000022119	Rbm26	= = =	= = =	T0	5743	1.27769	0.0211248	0.170383	=	-0.94812	0.0934171	0.236566	=	1.22726	0.0577639	0.257779	=	-0.79102	0.486667	-0.461454	0.765807	6.29918	0.0300433	0.081664
1828	ENSMUSG00000022120	Rnf219	= = =	= = =	T0	5743	0.345079	0.603554	0.844608	=	0.0178311	0.979116	0.991839	=	-0.810611	0.332841	0.629021	=	-0.0650719	0.280007	0.297838	-0.512773	5.61112	0.74663	0.81815
1829	ENSMUSG00000022122	Ednrb	= = =	= = =	T0	5743	-0.187247	0.813264	0.932396	=	-0.523688	0.52277	0.705632	=	1.09706	0.244772	0.540901	=	0.128015	-0.0592318	-0.58292	0.514137	4.86985	0.689033	0.772653
1830	ENSMUSG00000022124	Fbxl3	= = =	= = =	T0	5743	0.244648	0.755414	0.910243	=	1.19499	0.142234	0.314861	=	0.207713	0.823874	0.931575	=	-0.832907	-0.588259	0.606726	0.814439	5.19163	0.134101	0.243064
1831	ENSMUSG00000022130	Tgds	= = =	= = =	T0	5743	-0.352442	0.637861	0.861728	=	-0.103589	0.892931	0.947405	=	-0.335726	0.717254	0.887088	=	0.400058	0.0476153	-0.0559734	-0.3917	4.24003	0.83462	0.882079
1832	ENSMUSG00000022131	Gpr180	= ↘ =	= down =	T-03	544	1.3422	0.0648853	0.301792	=	-2.13134	0.00664633	0.034405	↘	1.94722	0.0247148	0.160865	=	-0.427782	0.914415	-1.21693	0.730295	3.98579	0.0252825	0.0719245
1833	ENSMUSG00000022136	Dnajc3	= ↘ ↗	= down up	T-02	149	-0.0355904	0.959408	0.987744	=	-2.36552	0.0025929	0.0171733	↘	2.40225	0.00534031	0.0667292	↗	0.608891	0.5733	-1.79222	0.61003	5.01762	0.0110489	0.0386808
1834	ENSMUSG00000022139	Mbnl2	= ↘ ↗	= down up	T-02	149	0.4572	0.271658	0.60209	=	-2.02769	1.37532e-05	0.000273114	↘	1.62388	0.00136472	0.0316022	↗	0.264974	0.722174	-1.30551	0.318368	7.11195	0.000205679	0.00166387
1835	ENSMUSG00000022141	Nipbl	= = =	= = =	T0	5743	1.05802	0.0124701	0.123743	=	-0.434064	0.309363	0.519142	=	0.118671	0.813103	0.925576	=	-0.606152	0.451869	0.0178056	0.136477	6.98952	0.0935382	0.186938
1836	ENSMUSG00000022142	Nup155	= = =	= = =	T0	5743	-0.26647	0.709449	0.89318	=	-0.670534	0.36468	0.57147	=	1.08634	0.201778	0.495268	=	0.263535	-0.00293529	-0.673469	0.412869	4.95785	0.543555	0.649897
1837	ENSMUSG00000022150	Dab2	= ↘ =	= down =	T-03	544	-0.966795	0.130878	0.433669	=	-2.08653	0.00286518	0.0184984	↘	0.250563	0.753322	0.901711	=	1.70572	0.738924	-1.3476	-1.09704	5.81422	4.04749e-05	0.000438317
1838	ENSMUSG00000022151	Ttc33	= = =	= = =	T0	5743	-0.480554	0.520007	0.798997	=	0.901627	0.240899	0.441068	=	0.248032	0.779832	0.912429	=	-0.152406	-0.63296	0.268667	0.516699	4.5159	0.543892	0.65011
1839	ENSMUSG00000022159	Rab2b	= = =	= = =	T0	5743	0.541075	0.449663	0.752402	=	-0.522978	0.477868	0.668373	=	-1.06802	0.245069	0.541178	=	0.122689	0.663764	0.140786	-0.927238	4.76141	0.401712	0.524888
1840	ENSMUSG00000022160	Mettl3	↘ = =	down = =	T-09	80	-1.77382	0.00924077	0.104531	↘	1.18192	0.0814435	0.215537	=	-1.56566	0.0662527	0.27628	=	1.13082	-0.643001	0.538921	-1.02674	4.47376	0.0140918	0.0466469
1841	ENSMUSG00000022174	Dad1	= = =	= = =	T0	5743	-0.212042	0.328859	0.657233	=	0.129015	0.561494	0.735323	=	0.0953236	0.715828	0.886003	=	0.0706934	-0.141349	-0.012334	0.0829896	8.33035	0.757827	0.825076
1842	ENSMUSG00000022175	Lrp10	= = =	= = =	T0	5743	0.382518	0.621108	0.852943	=	0.294732	0.709498	0.840389	=	0.201728	0.827671	0.932622	=	-0.484687	-0.102169	0.192564	0.394292	4.55	0.752223	0.821618
1843	ENSMUSG00000022177	Haus4	= = =	= = =	T0	5743	0.122543	0.862052	0.950528	=	-0.201589	0.780922	0.885318	=	-0.492172	0.574968	0.802208	=	0.131931	0.254473	0.0528839	-0.439288	5.00383	0.886656	0.919369
1844	ENSMUSG00000022178	Ajuba	= ↘ =	= down =	T-03	544	1.14898	0.0810717	0.340175	=	-2.61228	0.000388552	0.00392027	↘	0.0952871	0.907353	0.966368	=	0.420586	1.56957	-1.04272	-0.947432	4.27757	0.000822331	0.00498803
1845	ENSMUSG00000022185	Acin1	= = =	= = =	T0	5743	-0.490061	0.208488	0.539109	=	0.855604	0.0337455	0.115403	=	0.44716	0.332832	0.629021	=	-0.172046	-0.662107	0.193497	0.640657	6.99735	0.0315439	0.085016
1846	ENSMUSG00000022186	Oxct1	↗ = =	up = =	T 09	151	1.40273	6.7576e-05	0.00449879	↗	-0.461911	0.180731	0.368091	=	0.103787	0.797667	0.918045	=	-0.847041	0.555692	0.0937814	0.197568	7.45852	0.000948829	0.00565399
1847	ENSMUSG00000022191	Drosha	= = =	= = =	T0	5743	0.393455	0.512403	0.79558	=	-0.398685	0.518817	0.702367	=	0.474314	0.510284	0.764109	=	-0.214327	0.179128	-0.219557	0.254757	5.59574	0.832512	0.880654
1848	ENSMUSG00000022193	Psmb5	= = ↘	= = down	T-01	263	-0.455417	0.244507	0.578806	=	0.677013	0.0927043	0.235442	=	-2.01528	0.000180398	0.00976795	↘	0.506877	0.0514597	0.728472	-1.28681	6.83708	0.00153104	0.00827355
1849	ENSMUSG00000022194	Pabpn1	= = =	= = =	T0	5743	1.69336	0.0111613	0.114947	=	-0.965019	0.149629	0.326251	=	1.22726	0.109044	0.359585	=	-1.09432	0.599034	-0.365985	0.861275	5.40901	0.0269936	0.0755746
1850	ENSMUSG00000022195	6030458C11Rik	= = =	= = =	T0	5743	0.5205	0.433586	0.742637	=	-0.20942	0.758536	0.870961	=	0.0322376	0.968077	0.986937	=	-0.293725	0.226776	0.0173557	0.0495933	5.2725	0.889134	0.920764
1851	ENSMUSG00000022199	Slc22a17	= = =	= = =	T0	5743	-0.0372544	0.943162	0.981659	=	1.30673	0.0174647	0.0701585	=	-0.64323	0.320176	0.616486	=	-0.464618	-0.501872	0.80486	0.16163	5.98668	0.0401534	0.101632
1852	ENSMUSG00000022200	Golph3	= = =	= = =	T0	5743	0.695963	0.296772	0.626887	=	-1.18423	0.0897115	0.230873	=	-0.399566	0.629615	0.834731	=	0.170035	0.865999	-0.318234	-0.7178	5.79602	0.186276	0.306969
1853	ENSMUSG00000022201	Zfr	= = =	= = =	T0	5743	0.408557	0.222107	0.556349	=	0.10877	0.750491	0.865713	=	-0.0398814	0.921589	0.971088	=	-0.350832	0.0577243	0.166495	0.126613	7.62798	0.415901	0.539006
1854	ENSMUSG00000022203	Efs	= = =	= = =	T0	5743	1.52278	0.0316848	0.210213	=	-1.6801	0.0231371	0.086839	=	-2.49112	0.0132224	0.109808	=	0.320745	1.84352	0.163427	-2.3277	4.55744	0.000552792	0.00367713
1855	ENSMUSG00000022204	Ngdn	= = =	= = =	T0	5743	0.416743	0.447142	0.750116	=	0.215395	0.701295	0.834322	=	-1.42785	0.0463159	0.227537	=	-0.0632927	0.35345	0.568845	-0.859002	5.92668	0.204755	0.327367
1856	ENSMUSG00000022205	Sub1	= = =	= = =	T0	5743	-0.297286	0.196098	0.525126	=	0.267144	0.256192	0.459844	=	-0.303519	0.280369	0.577959	=	0.165272	-0.132014	0.13513	-0.168388	9.05488	0.416105	0.539012
1857	ENSMUSG00000022208	Jph4	= ↗ =	= up =	T 03	424	-0.504787	0.421981	0.732545	=	2.01409	0.00280743	0.0181979	↗	0.363719	0.622439	0.830633	=	-0.719384	-1.22417	0.789918	1.15364	5.39422	0.00155361	0.00837321
1858	ENSMUSG00000022210	Dhrs4	= ↘ =	= down =	T-03	544	0.700263	0.308198	0.638086	=	-2.76152	0.000444691	0.00435154	↘	0.660976	0.440069	0.715851	=	0.690318	1.39058	-1.37094	-0.709962	4.49574	0.00196348	0.0100741
1859	ENSMUSG00000022211	Carmil3	= = =	= = =	T0	5743	-0.017801	0.978073	0.994497	=	1.46274	0.0307875	0.107829	=	1.16913	0.118196	0.375508	=	-1.0103	-1.0281	0.434638	1.60377	4.26875	0.000549437	0.00365781
1860	ENSMUSG00000022214	Dcaf11	= = =	= = =	T0	5743	0.427787	0.549281	0.816042	=	0.818049	0.266468	0.471515	=	-0.319602	0.713804	0.884981	=	-0.649964	-0.222177	0.595872	0.27627	4.92039	0.337913	0.463668
1861	ENSMUSG00000022216	Psme1	= = =	= = =	T0	5743	0.0193397	0.96407	0.989408	=	-0.0561158	0.898683	0.950117	=	0.133834	0.796629	0.917892	=	-0.0199054	-0.000565708	-0.0566815	0.0771527	6.41572	0.995257	0.996853
1862	ENSMUSG00000022223	Sdr39u1	= = =	= = =	T0	5743	0.220018	0.753521	0.909894	=	-0.208535	0.77205	0.879736	=	0.47167	0.574431	0.801913	=	-0.178664	0.0413547	-0.16718	0.304489	4.93648	0.930654	0.95031
1863	ENSMUSG00000022228	Zscan26	= = =	= = =	T0	5743	1.58086	0.0279101	0.196095	=	-0.447701	0.532569	0.712485	=	0.223372	0.790769	0.91634	=	-1.01764	0.563224	0.115523	0.338894	5.41333	0.159299	0.27429
1864	ENSMUSG00000022231	Sema5a	= = =	= = =	T0	5743	-0.168845	0.750036	0.909808	=	-1.28225	0.0226479	0.0853974	=	-0.126488	0.847409	0.941025	=	0.799382	0.630537	-0.651715	-0.778203	6.44386	0.0131812	0.0444221
1865	ENSMUSG00000022234	Cct5	= = =	= = =	T0	5743	-0.507383	0.0522355	0.272689	=	0.448972	0.0922701	0.234854	=	-0.624119	0.0535911	0.245914	=	0.312081	-0.195302	0.25367	-0.370449	7.99359	0.0586085	0.133751
1866	ENSMUSG00000022240	Ctnnd2	= ↗ =	= up =	T 03	424	-0.257005	0.693766	0.884718	=	2.14011	0.00241425	0.0163133	↗	0.416317	0.587925	0.810718	=	-0.981379	-1.23838	0.901723	1.31804	5.95538	0.000463466	0.00320363
1867	ENSMUSG00000022241	Tars	= = =	= = =	T0	5743	0.689459	0.246329	0.580919	=	-0.426395	0.484079	0.674068	=	-1.10704	0.145673	0.420156	=	-0.0271375	0.662322	0.235927	-0.871111	5.6556	0.236276	0.36178
1868	ENSMUSG00000022246	Rai14	= = =	= = =	T0	5743	-0.00304844	0.996092	0.99892	=	-1.53163	0.0221077	0.0837887	=	0.983254	0.193734	0.485852	=	0.522288	0.51924	-1.01239	-0.0291372	5.58291	0.0891316	0.180665
1869	ENSMUSG00000022247	Brix1	= = =	= = =	T0	5743	0.242908	0.662113	0.873021	=	-0.652181	0.257165	0.460674	=	-0.713713	0.308157	0.602952	=	0.322338	0.565246	-0.0869353	-0.800649	6.21431	0.247778	0.373682
1870	ENSMUSG00000022248	Rad1	= = =	= = =	T0	5743	0.307876	0.667426	0.875457	=	-0.218252	0.766921	0.876327	=	-0.503605	0.573078	0.80099	=	0.0041201	0.311996	0.0937444	-0.409861	4.39001	0.879912	0.914946
1871	ENSMUSG00000022255	Mtdh	= = =	= = =	T0	5743	0.470602	0.291123	0.621167	=	-0.449118	0.327362	0.535731	=	0.474966	0.373974	0.665517	=	-0.247134	0.223468	-0.22565	0.249316	7.20098	0.588373	0.688676
1872	ENSMUSG00000022257	Laptm4b	= ↘ =	= down =	T-03	544	0.573311	0.316866	0.647259	=	-1.86747	0.00272329	0.017709	↘	0.283797	0.685865	0.868776	=	0.432802	1.00611	-0.861356	-0.577559	5.57787	0.0114914	0.0400075
1873	ENSMUSG00000022261	Sdc2	= = =	= = =	T0	5743	0.0811265	0.902796	0.967612	=	-1.08091	0.121518	0.282475	=	0.280232	0.729835	0.891862	=	0.409551	0.490678	-0.59023	-0.309999	5.56068	0.351666	0.478566
1874	ENSMUSG00000022263	Trio	= = =	= = =	T0	5743	-0.043138	0.924722	0.974092	=	0.397415	0.397266	0.601528	=	0.350364	0.52221	0.769723	=	-0.253945	-0.297083	0.100332	0.450696	6.82246	0.463485	0.582266
1875	ENSMUSG00000022272	Myo10	= = =	= = =	T0	5743	0.416123	0.530579	0.805899	=	-0.758681	0.269888	0.474465	=	0.640681	0.420311	0.701554	=	-0.0929221	0.323201	-0.43548	0.205201	5.14013	0.711366	0.789845
1876	ENSMUSG00000022280	Rnf19a	= = =	= = =	T0	5743	-1.13788	0.149012	0.464775	=	-0.357638	0.654829	0.801279	=	0.24076	0.797929	0.918045	=	0.972037	-0.16584	-0.523478	-0.282718	4.50817	0.197097	0.318889
1877	ENSMUSG00000022283	Pabpc1	↗ ↘ =	up down =	T 06	97	1.485	5.4173e-07	0.000133331	↗	-1.77116	1.80594e-08	1.35813e-06	↘	-0.213054	0.528235	0.773232	=	-0.174909	1.31009	-0.461064	-0.674119	9.12725	1.61369e-10	1.00049e-08
1878	ENSMUSG00000022285	Ywhaz	= ↗ =	= up =	T 03	424	-0.132837	0.600256	0.843544	=	1.00257	0.000214087	0.00243873	↗	-0.227989	0.461005	0.728176	=	-0.344662	-0.477499	0.525075	0.297086	8.16801	0.000285886	0.00218435
1879	ENSMUSG00000022295	Atp6v1c1	= = =	= = =	T0	5743	0.593618	0.380522	0.699548	=	-0.616786	0.376457	0.581732	=	0.565021	0.485056	0.746141	=	-0.278075	0.315542	-0.301244	0.263777	5.11431	0.727415	0.802715
1880	ENSMUSG00000022300	Dcaf13	= = =	= = =	T0	5743	0.596709	0.312455	0.643624	=	0.441418	0.465316	0.657331	=	-0.786514	0.286806	0.583018	=	-0.471612	0.125097	0.566515	-0.22	5.34437	0.341549	0.467541
1881	ENSMUSG00000022305	Lrp12	= = =	= = =	T0	5743	-0.283246	0.683501	0.882833	=	1.733	0.0184871	0.072925	=	-1.99614	0.031242	0.184939	=	-0.155029	-0.438275	1.29472	-0.701416	5.22649	0.0266057	0.07487
1882	ENSMUSG00000022307	Oxr1	= = =	= = =	T0	5743	0.903458	0.141865	0.452921	=	0.134099	0.829923	0.912933	=	0.561339	0.439783	0.715851	=	-0.884978	0.0184802	0.152579	0.713919	5.77988	0.143002	0.253816
1883	ENSMUSG00000022309	Angpt1	↗ ↘ =	up down =	T 06	97	3.11961	0.000125241	0.00664842	↗	-2.39317	0.0030701	0.0193792	↘	1.32985	0.130204	0.394448	=	-1.47559	1.64403	-0.749143	0.580706	4.63632	0.000304197	0.00229618
1884	ENSMUSG00000022311	Csmd3	↘ = ↗	down = up	T-08	11	-3.04914	0.000707597	0.020391	↘	1.97995	0.0241937	0.0898085	=	3.44914	0.000303131	0.0134537	↗	0.434591	-2.61455	-0.634591	2.81455	4.70229	7.11555e-07	1.42698e-05
1885	ENSMUSG00000022312	Esi3h	= = =	= = =	T0	5743	0.192313	0.405203	0.721407	=	-0.384337	0.107538	0.259407	=	-0.0966791	0.731425	0.892657	=	0.0721038	0.264416	-0.11992	-0.2166	8.53786	0.261676	0.38715
1886	ENSMUSG00000022313	Utp23	= = =	= = =	T0	5743	0.260011	0.741045	0.907671	=	0.653863	0.418645	0.618586	=	-0.618997	0.525465	0.771619	=	-0.367191	-0.10718	0.546684	-0.0723131	4.30822	0.681423	0.766872
1887	ENSMUSG00000022314	Rad21	= = =	= = =	T0	5743	0.609937	0.210014	0.540131	=	0.0060649	0.990253	0.995184	=	-0.444788	0.457657	0.726845	=	-0.349288	0.260649	0.266714	-0.178074	6.58496	0.512355	0.624226
1888	ENSMUSG00000022322	Shcbp1	= = ↗	= = up	T 01	232	-1.17955	0.106583	0.391823	=	-0.720729	0.341402	0.547997	=	2.39735	0.00554425	0.0676683	↗	0.645688	-0.53386	-1.25459	1.14276	4.14906	0.0165088	0.0526029
1889	ENSMUSG00000022323	Rida	= = =	= = =	T0	5743	0.272751	0.721835	0.899746	=	-0.647047	0.414017	0.615772	=	-0.366246	0.699634	0.87773	=	0.210522	0.483273	-0.163774	-0.53002	5.35113	0.707715	0.786759
1890	ENSMUSG00000022325	Pop1	= = =	= = =	T0	5743	-0.264152	0.735045	0.905886	=	-1.12182	0.171107	0.356066	=	-0.829682	0.412304	0.695914	=	0.966445	0.702294	-0.419529	-1.24921	4.65259	0.0944077	0.188028
1891	ENSMUSG00000022329	Stk3	= ↘ ↗	= down up	T-02	149	0.557538	0.429655	0.739022	=	-3.93984	8.3579e-06	0.000186152	↘	3.79732	4.7718e-05	0.00425449	↗	0.602437	1.15998	-2.77986	1.01745	5.03162	0.000106312	0.000966927
1892	ENSMUSG00000022330	Osr2	= ↘ =	= down =	T-03	544	-0.189532	0.750873	0.909808	=	-1.6924	0.00969403	0.0452253	↘	-0.716194	0.37862	0.669239	=	1.1674	0.977864	-0.714533	-1.43073	4.53979	0.00123801	0.00697305
1893	ENSMUSG00000022332	Khdrbs3	= = =	= = =	T0	5743	0.216019	0.735525	0.905955	=	0.224471	0.732265	0.854519	=	0.254942	0.740193	0.897657	=	-0.337986	-0.121966	0.102505	0.357447	5.37996	0.798785	0.854548
1894	ENSMUSG00000022336	Esi3e	= = =	= = =	T0	5743	-0.259796	0.389055	0.707548	=	-0.590348	0.0590392	0.173361	=	-0.224387	0.544174	0.784112	=	0.546118	0.286322	-0.304026	-0.528414	7.83022	0.0064672	0.0255107
1895	ENSMUSG00000022337	Emc2	= = =	= = =	T0	5743	-0.938372	0.0961989	0.372557	=	-0.620379	0.280614	0.486269	=	1.63938	0.0135215	0.111011	=	0.604123	-0.334249	-0.954628	0.684753	6.0511	0.0231576	0.0675838
1896	ENSMUSG00000022338	Eny2	= = ↘	= = down	T-01	263	0.077092	0.772004	0.915339	=	0.0285259	0.916792	0.96055	=	-1.57102	1.60802e-05	0.00204068	↘	0.320674	0.397766	0.426292	-1.14473	8.07674	0.000111031	0.000998665
1897	ENSMUSG00000022339	Ebag9	= = =	= = =	T0	5743	0.0467416	0.951261	0.983971	=	1.71758	0.0331941	0.114083	=	-0.712477	0.44867	0.721603	=	-0.715725	-0.668983	1.04859	0.336116	4.9362	0.0613624	0.138364
1898	ENSMUSG00000022346	Myc	= ↘ ↗	= down up	T-02	149	1.6316	0.0226536	0.175566	=	-3.34142	4.97562e-05	0.000768289	↘	2.29903	0.00740014	0.0789801	↗	-0.127746	1.50386	-1.83757	0.461458	4.74918	0.000453283	0.00314395
1899	ENSMUSG00000022350	Washc5	= = =	= = =	T0	5743	-0.213888	0.764998	0.913619	=	0.448181	0.541648	0.719162	=	-0.24246	0.781258	0.912733	=	-0.00305974	-0.216948	0.231234	-0.0112266	4.7424	0.944469	0.960553
1900	ENSMUSG00000022351	Sqle	= = =	= = =	T0	5743	0.320345	0.544876	0.814562	=	-0.388705	0.475301	0.665586	=	0.405722	0.523449	0.770038	=	-0.147337	0.173008	-0.215697	0.190025	6.32426	0.847029	0.891714
1901	ENSMUSG00000022353	Mtss1	= = =	= = =	T0	5743	0.198445	0.746651	0.909506	=	0.795206	0.209712	0.402952	=	0.562807	0.439967	0.715851	=	-0.687138	-0.488693	0.306513	0.869319	6.2068	0.0941178	0.187727
1902	ENSMUSG00000022354	Ndufb9	= = =	= = =	T0	5743	-0.50144	0.0163808	0.147828	=	0.546054	0.0107934	0.049174	=	-0.750828	0.00408114	0.0581526	=	0.29076	-0.21068	0.335374	-0.415454	8.48732	0.00326851	0.0149644
[truncated: 6,220 more rows]

## Sheet: S3 | Trajectories GFP- cells
						Trajectory statistical analysis
[truncated: 13,906 more rows]

[truncated: 6 more sheets: S4 | GO BP Trajectories GFP+ , S5 | Spatial specificity, S6 | reproductive onset  genes, S7 | Burden test CHH (n=425), S8 | Burden test KS (n=226), S9 |  Burden test nCHH (n=199)]
